# Supplementary material for: Gas hydrate dissociation linked to contemporary ocean warming in the southern hemisphere
Source: Nat Commun. 2020 Jul 29;11:3788. doi: 10.1038/s41467-020-17289-z (PMC7391661; doi:10.1038/s41467-020-17289-z)
Supplement: Supplementary file 3 — Supplementary Data 1 [file 41467_2020_17289_MOESM3_ESM.xlsx]

## Sheet: Sheet1
CTD4-MR11		CTD1-NR12		CTD8-NR12		CTD09-NR12		CTD10-NR12		CTD67-MD186
Depth (m)	Temperature (C)	Depth (m)	Temperature (C)	Depth (m)	Temperature (C)	Depth (m)	Temperature (C)	Depth (m)	Temperature (C)	Depth (m)	Temperature (C)
0.652	22.996	0.532	23.5741	0.479	23.6547	0.544	23.7062	4.149	24.5681	0.05	21.3628
0.713	23.0102	1.038	23.6249	0.775	24.079	0.692	24.0936	4.55	24.5846	0.072	21.3633
1.144	23.006	1.502	23.6859	1.07	24.315	0.86	24.3143	5.056	24.5976	0.1	21.3629
2.047	23.0048	1.86	23.7183	1.386	24.4341	1.071	24.4348	5.499	24.5954	0.208	21.3631
3.359	23.0043	2.113	23.7321	1.723	24.4919	1.366	24.5008	5.879	24.5704	0.265	21.3631
4.508	23.0055	2.388	23.7327	2.124	24.5175	1.598	24.5356	6.322	24.5426	0.315	21.3631
5.369	22.9994	2.556	23.7172	2.377	24.5194	1.767	24.5497	6.511	24.5184	0.422	21.3631
6.579	22.9929	2.704	23.7016	2.714	24.5	2.02	24.5527	6.638	24.4966	0.444	21.3631
8.138	22.9859	2.788	23.6915	3.01	24.4796	2.316	24.5499	6.701	24.4829	0.472	21.3638
9.45	22.9826	2.809	23.6845	3.157	24.4585	2.632	24.5418	6.722	24.5109	0.651	21.3635
10.455	22.9593	2.852	23.6824	3.368	24.4362	2.969	24.5368	6.701	24.5606	0.687	21.3636
11.706	22.8377	2.852	23.6928	3.432	24.4209	3.265	24.5333	6.722	24.5968	0.737	21.3635
13.326	22.711	2.767	23.7064	3.516	24.4097	3.497	24.5252	6.722	24.6173	0.794	21.3638
14.885	22.6802	2.809	23.7165	3.622	24.403	3.665	24.4963	6.701	24.6283	0.866	21.3629
16.074	22.645	2.809	23.7219	3.706	24.404	3.813	24.4735	6.638	24.6342	0.902	21.3631
17.161	22.6149	2.831	23.724	3.727	24.4191	3.961	24.4613	6.659	24.6372	0.973	21.3624
18.371	22.5815	2.852	23.7246	3.833	24.4514	4.129	24.4546	6.638	24.6377	1.002	21.364
19.581	22.5518	3.02	23.7249	3.959	24.4874	4.214	24.4608	6.659	24.6369	1.023	21.3642
20.668	22.5293	3.21	23.7247	4.149	24.5157	4.298	24.4653	6.68	24.6366	1.13	21.364
21.837	22.5126	3.442	23.725	4.339	24.5347	4.34	24.465	6.68	24.6347	1.216	21.3644
23.129	22.4962	3.653	23.7282	4.55	24.5495	4.298	24.4496	6.743	24.6321	1.374	21.3647
24.544	22.4704	3.906	23.7317	4.74	24.5648	4.234	24.4352	6.765	24.6311	1.481	21.3647
25.857	22.4537	4.201	23.7338	5.014	24.5771	4.129	24.4245	6.828	24.6313	1.552	21.3645
26.944	22.4456	4.476	23.7343	5.246	24.5847	4.024	24.4297	6.849	24.6325	1.588	21.3644
27.928	22.4378	4.75	23.7342	5.584	24.5857	3.897	24.4571	6.828	24.6327	1.646	21.3649
29.036	22.4225	5.003	23.7351	5.879	24.5535	3.792	24.4856	6.87	24.6311	1.717	21.3649
30.348	22.4105	5.256	23.7367	6.174	24.4968	3.623	24.5079	6.828	24.6295	1.824	21.3649
31.763	22.4004	5.488	23.7365	6.385	24.4636	3.496	24.5232	6.87	24.6291	1.853	21.3649
32.871	22.3872	5.72	23.7351	6.701	24.4431	3.433	24.5329	6.849	24.6291	1.96	21.3645
33.876	22.3753	5.952	23.7253	6.955	24.425	3.37	24.5385	6.786	24.6287	1.982	21.3652
35.086	22.3546	6.1	23.6993	7.166	24.4056	3.349	24.5392	6.722	24.6294	2.018	21.3651
36.48	22.2809	6.31	23.6776	7.355	24.3895	3.328	24.539	6.722	24.6308	2.118	21.3651
37.772	22.2145	6.458	23.6646	7.524	24.3776	3.412	24.5416	6.659	24.6323	2.197	21.3654
38.654	22.1785	6.585	23.6567	7.651	24.3772	3.496	24.5452	6.596	24.6335	2.354	21.3656
39.516	22.1603	6.817	23.651	7.693	24.42	3.517	24.5469	6.532	24.635	2.39	21.3669
40.459	22.1523	6.964	23.6466	7.798	24.478	3.644	24.5476	6.511	24.6361	2.44	21.3667
41.382	22.1345	7.133	23.6507	7.904	24.5186	3.77	24.5523	6.511	24.6366	2.461	21.367
42.161	22.115	7.26	23.6709	7.925	24.5435	4.002	24.5583	6.49	24.6357	2.511	21.3667
42.879	22.0997	7.407	23.6903	8.093	24.5593	4.108	24.5631	6.532	24.635	2.547	21.367
43.802	22.0643	7.513	23.7036	8.22	24.5695	4.234	24.5653	6.49	24.6344	2.726	21.367
44.889	22.0092	7.618	23.7127	8.389	24.5766	4.361	24.5656	6.511	24.634	2.762	21.3674
46.038	21.9214	7.745	23.7194	8.663	24.5818	4.445	24.5536	6.511	24.634	2.776	21.3679
46.899	21.7982	7.914	23.7263	8.874	24.5866	4.529	24.5158	6.553	24.6334	2.883	21.3683
47.391	21.7098	8.04	23.7321	9.169	24.5911	4.635	24.4823	6.553	24.6331	3.027	21.3686
47.596	21.6648	8.209	23.7364	9.443	24.5964	4.761	24.4623	6.532	24.6329	3.077	21.3681
47.945	21.64	8.399	23.7399	9.696	24.6039	4.867	24.4524	6.532	24.6329	3.134	21.3679
48.601	21.6316	8.631	23.7422	9.991	24.6088	5.015	24.455	6.553	24.633	3.255	21.3683
49.483	21.6231	8.884	23.7437	10.286	24.6091	5.141	24.4717	6.532	24.6328	3.291	21.3679
50.201	21.6218	9.116	23.745	10.603	24.5965	5.268	24.4964	6.511	24.632	3.306	21.3681
50.283	21.6004	9.369	23.7455	10.898	24.5654	5.436	24.5196	6.532	24.631	3.449	21.3684
50.447	21.6296	9.622	23.7456	11.193	24.535	5.626	24.5388	6.553	24.6302	3.556	21.3681
50.611	21.63	9.875	23.7455	11.425	24.5141	5.774	24.5553	6.553	24.629	3.606	21.3679
51.186	21.4936	10.128	23.7451	11.721	24.499	5.964	24.5678	6.553	24.628	3.771	21.3686
52.826	21.395	10.36	23.7445	11.932	24.4901	6.153	24.5765	6.553	24.6277	3.878	21.369
54.487	21.2739	10.634	23.743	12.164	24.4846	6.364	24.5824	6.532	24.6283	3.978	21.3685
55.985	21.0913	10.908	23.7398	12.332	24.4796	6.491	24.5869	6.553	24.6287	4	21.369
57.482	20.804	11.183	23.7346	12.48	24.4758	6.786	24.5899	6.574	24.6263	4.193	21.3693
59.204	20.6263	11.415	23.7228	12.607	24.4789	6.955	24.5921	6.553	24.6249	4.372	21.3692
60.927	20.4798	11.668	23.7125	12.755	24.4976	7.187	24.595	6.532	24.6182	4.515	21.3693
62.445	20.2927	11.921	23.7036	12.839	24.5214	7.398	24.5968	6.511	24.6001	4.565	21.3692
63.962	20.0492	12.195	23.6972	13.05	24.5442	7.545	24.597	6.532	24.5805	4.672	21.3697
65.398	19.8887	12.532	23.6971	13.197	24.5635	7.63	24.5929	6.469	24.5669	4.937	21.3704
66.751	19.8318	12.849	23.7085	13.345	24.5809	7.609	24.5791	6.49	24.5572	5.152	21.3711
68.105	19.679	13.165	23.7205	13.493	24.595	7.566	24.5657	6.49	24.55	5.309	21.3718
69.582	19.5482	13.482	23.7283	13.683	24.6051	7.524	24.5552	6.49	24.5427	5.488	21.3722
71.222	19.4264	13.777	23.7332	13.872	24.613	7.419	24.5474	6.49	24.5409	5.631	21.3729
72.924	19.2426	14.072	23.7368	14.083	24.6189	7.313	24.5427	6.532	24.548	5.789	21.3709
74.586	19.1369	14.389	23.7395	14.273	24.6231	7.208	24.539	6.553	24.5551	5.803	21.3765
76.308	19.1126	14.536	23.7411	14.484	24.6264	7.187	24.5387	6.511	24.5568	5.838	21.3766
77.99	19.0653	14.62	23.7371	14.695	24.6282	7.144	24.5461	6.511	24.5561	5.967	21.3764
79.548	19.0371	14.578	23.7185	14.842	24.6294	7.144	24.5566	6.469	24.555	6.017	21.3773
81.005	19.0084	14.578	23.7051	15.011	24.6297	7.081	24.566	6.427	24.5438	6.125	21.3777
82.42	18.892	14.494	23.6979	15.222	24.6289	7.145	24.5734	6.448	24.5293	6.175	21.378
83.753	18.8073	14.473	23.6938	15.349	24.627	7.229	24.5797	6.405	24.5213	6.21	21.378
85.004	18.7651	14.452	23.6933	15.475	24.6255	7.313	24.5844	6.363	24.5139	6.232	21.3788
86.296	18.7413	14.389	23.694	15.644	24.6239	7.355	24.5875	6.3	24.5082	6.268	21.3791
87.813	18.5945	14.368	23.6962	15.771	24.6218	7.44	24.5896	6.237	24.504	6.282	21.3793
89.639	18.3552	14.368	23.6998	15.918	24.619	7.503	24.5911	6.279	24.5009	6.318	21.3794
91.792	18.1734	14.368	23.7042	16.066	24.6171	7.545	24.5912	6.279	24.5023	6.339	21.3793
93.822	18.0559	14.368	23.7095	16.235	24.616	7.587	24.5887	6.258	24.5187	6.375	21.3798
95.402	17.9143	14.368	23.714	16.404	24.6157	7.587	24.5856	6.3	24.5466	6.389	21.3796
96.468	17.8805	14.41	23.7188	16.572	24.6171	7.566	24.57	6.448	24.5736	6.44	21.3794
97.391	17.8326	14.452	23.7224	16.783	24.6176	7.524	24.5459	6.616	24.5949	6.533	21.3784
98.539	17.7277	14.473	23.7257	16.973	24.6176	7.44	24.5281	6.743	24.6105	6.583	21.3773
100.303	17.7054	14.6	23.7288	17.205	24.6173	7.377	24.5174	6.827	24.6218	6.604	21.3775
102.58	17.7353	14.642	23.7308	17.416	24.6157	7.377	24.5115	6.912	24.6291	6.654	21.3778
104.569	17.6791	14.726	23.7322	17.648	24.6133	7.271	24.5068	6.954	24.6333	6.69	21.3781
105.697	17.6165	14.832	23.7332	17.817	24.6074	7.208	24.5029	7.059	24.6354	6.711	21.3787
106.517	17.5602	14.853	23.7342	18.027	24.5848	7.145	24.4994	7.038	24.6355	6.747	21.378
107.912	17.469	14.958	23.7347	18.217	24.5645	7.06	24.4973	7.059	24.6328	6.762	21.3777
109.881	17.2753	15.022	23.7349	18.386	24.5534	7.039	24.496	7.017	24.6201	6.797	21.3782
111.87	17.0665	15.064	23.7348	18.512	24.5468	7.018	24.5004	6.933	24.6065	6.812	21.3778
113.511	17.0398	15.106	23.7336	18.723	24.5417	7.018	24.5134	6.869	24.5975	6.855	21.3772
114.987	16.9982	15.148	23.7309	18.808	24.5383	6.976	24.5288	6.764	24.5918	6.919	21.3752
116.669	16.9456	15.127	23.728	18.998	24.5356	7.039	24.5434	6.679	24.5879	6.976	21.3749
118.371	16.8928	15.106	23.7255	19.187	24.5319	7.102	24.5573	6.511	24.5848	7.012	21.375
119.663	16.8448	15.106	23.7236	19.314	24.5324	7.145	24.5692	6.469	24.5822	7.026	21.375
120.668	16.8008	15.064	23.7225	19.525	24.5478	7.271	24.5784	6.321	24.5865	7.062	21.3757
121.981	16.7877	15.043	23.7214	19.82	24.5726	7.334	24.5854	6.321	24.5959	7.119	21.3761
123.765	16.7489	14.937	23.7202	20.073	24.5953	7.419	24.59	6.3	24.6059	7.169	21.3759
125.652	16.741	14.895	23.7188	20.347	24.6112	7.503	24.593	6.384	24.6141	7.227	21.3761
127.272	16.745	14.79	23.7174	20.621	24.6214	7.566	24.5945	6.426	24.621	7.241	21.3764
128.523	16.7463	14.726	23.7158	20.959	24.6274	7.566	24.5951	6.511	24.6271	7.277	21.3761
129.897	16.7493	14.6	23.7147	21.275	24.6305	7.629	24.5942	6.616	24.6318	7.334	21.3759
131.846	16.754	14.558	23.7143	21.549	24.6316	7.587	24.5918	6.658	24.6351	7.348	21.3761
133.856	16.7459	14.431	23.7156	21.824	24.6307	7.524	24.5787	6.7	24.637	7.398	21.3761
135.373	16.7239	14.368	23.7184	22.119	24.6282	7.461	24.5618	6.764	24.6384	7.448	21.375
136.419	16.7057	14.283	23.7211	22.372	24.6208	7.397	24.5502	6.806	24.6385	7.506	21.374
137.547	16.6813	14.178	23.7225	22.562	24.609	7.313	24.5416	6.785	24.6384	7.599	21.3727
139.147	16.6368	14.136	23.7235	22.71	24.5999	7.208	24.5349	6.764	24.6379	7.649	21.3723
141.095	16.607	14.136	23.7257	22.878	24.5919	7.145	24.5299	6.743	24.6301	7.72	21.3724
142.982	16.5918	14.115	23.7279	22.984	24.5856	7.06	24.5263	6.658	24.613	7.77	21.3727
144.643	16.5824	14.072	23.7296	23.068	24.5817	6.976	24.5245	6.595	24.595	7.806	21.3727
145.935	16.5662	14.115	23.7303	23.152	24.5782	6.934	24.5234	6.532	24.5802	7.913	21.3727
147.104	16.5191	14.136	23.7312	23.237	24.5732	6.849	24.5254	6.447	24.571	8.092	21.3725
148.52	16.4733	14.22	23.732	23.3	24.5681	6.849	24.535	6.342	24.5676	8.178	21.3729
150.365	16.4541	14.304	23.7327	23.384	24.5632	6.87	24.548	6.236	24.568	8.193	21.3729
152.334	16.4365	14.452	23.7334	23.469	24.5585	6.934	24.5608	6.173	24.5769	8.236	21.3727
153.79	16.4271	14.515	23.7347	23.617	24.5571	6.997	24.5722	6.131	24.5911	8.357	21.3729
154.918	16.4148	14.642	23.7367	23.722	24.5665	7.081	24.5809	6.11	24.604	8.407	21.3734
156.211	16.3956	14.747	23.7384	23.912	24.5819	7.165	24.587	6.194	24.6148	8.515	21.3727
157.831	16.3796	14.853	23.7399	24.123	24.597	7.271	24.5911	6.279	24.623	8.55	21.3729
159.636	16.3577	14.979	23.7409	24.355	24.6089	7.376	24.5935	6.405	24.6286	8.565	21.3729
161.215	16.3449	15.043	23.7411	24.629	24.6173	7.482	24.5954	6.51	24.633	8.608	21.3722
162.651	16.3291	15.106	23.7409	24.925	24.6225	7.587	24.5968	6.616	24.6371	8.622	21.3722
164.271	16.3068	15.169	23.7404	25.157	24.6258	7.629	24.5974	6.742	24.6395	8.729	21.3727
165.932	16.289	15.19	23.7393	25.431	24.6267	7.672	24.5965	6.848	24.6406	8.779	21.3722
167.511	16.2686	15.212	23.7384	25.747	24.6258	7.672	24.5949	6.953	24.6414	8.822	21.372
168.844	16.2533	15.148	23.7371	26	24.6222	7.651	24.5841	6.995	24.642	8.829	21.3725
170.157	16.2342	15.106	23.7356	26.253	24.6122	7.651	24.5681	7.038	24.6423	8.872	21.3725
171.613	16.207	15.085	23.7342	26.485	24.6025	7.566	24.5561	6.974	24.6421	8.937	21.3724
173.295	16.1936	15.043	23.7336	26.696	24.5944	7.482	24.5484	6.932	24.6415	8.98	21.3722
175.1	16.1894	14.937	23.733	26.844	24.587	7.44	24.5434	6.869	24.6409	8.994	21.3725
176.925	16.179	14.895	23.7316	26.97	24.5792	7.397	24.5401	6.763	24.6364	9.044	21.3725
178.484	16.1539	14.811	23.7302	27.139	24.5718	7.292	24.538	6.637	24.6282	9.087	21.3729
179.797	16.151	14.705	23.7307	27.244	24.5664	7.229	24.5364	6.489	24.6221	9.101	21.3743
181.191	16.147	14.642	23.7312	27.371	24.5597	7.144	24.5359	6.363	24.6179	9.194	21.3731
182.812	16.1392	14.579	23.7316	27.455	24.5529	7.165	24.5393	6.299	24.6157	9.459	21.3725
184.452	16.1486	14.494	23.7321	27.603	24.5504	7.145	24.5483	6.173	24.6185	9.523	21.3727
185.868	16.1654	14.431	23.7322	27.771	24.5594	7.123	24.5588	6.088	24.6238	9.566	21.3727
187.221	16.1658	14.41	23.7329	28.003	24.5773	7.144	24.5679	6.025	24.6289	9.63	21.3727
188.862	16.136	14.326	23.7331	28.151	24.5876	7.208	24.5755	6.025	24.6329	9.68	21.3729
190.646	16.1002	14.347	23.7332	28.488	24.5851	7.271	24.5814	6.067	24.6356	9.774	21.3729
192.287	16.0646	14.368	23.7334	28.805	24.5788	7.271	24.586	6.131	24.6379	9.788	21.3729
193.641	16.0329	14.305	23.7339	29.1	24.5755	7.334	24.5896	6.236	24.6394	9.895	21.3732
194.974	16.0141	14.347	23.7345	29.438	24.5721	7.376	24.5923	6.32	24.6414	10.003	21.3738
196.512	15.9827	14.305	23.7352	29.817	24.5686	7.418	24.5938	6.468	24.6428	10.038	21.3734
198.153	15.959	14.368	23.7355	30.07	24.5642	7.44	24.5945	6.573	24.6428	10.053	21.3732
199.732	15.9394	14.452	23.7359	30.345	24.56	7.44	24.5943	6.721	24.6426	10.16	21.3729
201.168	15.9284	14.452	23.7365	30.619	24.5567	7.397	24.5931	6.827	24.6421	10.203	21.3736
202.645	15.9221	14.558	23.7368	30.851	24.5549	7.419	24.5847	6.89	24.6421	10.217	21.3741
204.101	15.9215	14.642	23.7371	30.999	24.5511	7.376	24.5691	6.953	24.642	10.253	21.3738
205.475	15.9165	14.726	23.7374	31.125	24.5437	7.292	24.5548	6.974	24.6416	10.267	21.3741
206.808	15.8993	14.769	23.7377	31.146	24.534	7.25	24.5451	6.974	24.6403	10.317	21.3741
208.429	15.8648	14.853	23.7383	31.188	24.526	7.165	24.5395	6.932	24.6355	10.36	21.374
210.439	15.8468	14.916	23.7388	31.168	24.5193	7.018	24.5359	6.869	24.6307	10.41	21.374
212.346	15.8443	14.958	23.7393	31.168	24.5116	6.975	24.5342	6.784	24.6271	10.425	21.3741
213.72	15.8339	15.022	23.7391	31.168	24.5043	6.954	24.534	6.679	24.6242	10.482	21.3745
214.623	15.8153	15.043	23.7383	31.189	24.4982	6.933	24.5388	6.637	24.6219	10.518	21.3743
215.71	15.7676	15.064	23.7372	31.189	24.4954	6.975	24.5498	6.552	24.6203	10.64	21.3741
217.33	15.7278	15	23.7364	31.294	24.4955	7.039	24.5624	6.531	24.6193	10.733	21.3748
219.402	15.6909	14.979	23.7345	31.442	24.4964	7.123	24.5738	6.447	24.6202	10.747	21.3749
221.453	15.6736	14.979	23.7242	31.589	24.4975	7.165	24.5825	6.426	24.6238	10.84	21.3754
223.155	15.672	14.895	23.7088	31.864	24.4972	7.292	24.5887	6.426	24.6274	10.854	21.3755
224.304	15.6699	14.832	23.6972	32.095	24.4962	7.355	24.5929	6.468	24.6312	10.904	21.3754
225.247	15.6545	14.768	23.6904	32.37	24.4906	7.376	24.5955	6.552	24.6345	10.947	21.3763
226.519	15.6313	14.726	23.6853	32.665	24.4793	7.418	24.5965	6.616	24.6371	10.954	21.3759
228.221	15.6155	14.642	23.6804	32.939	24.4682	7.439	24.5965	6.721	24.6385	10.997	21.3766
230.047	15.5759	14.621	23.6756	33.298	24.4616	7.418	24.5944	6.763	24.6395	11.012	21.3764
231.811	15.5247	14.6	23.6716	33.614	24.4586	7.376	24.5844	6.805	24.6401	11.062	21.3759
233.636	15.5006	14.557	23.6701	33.888	24.4625	7.334	24.5735	6.784	24.6403	11.105	21.3766
235.462	15.4879	14.515	23.6743	34.141	24.469	7.207	24.5654	6.784	24.6379	11.169	21.3759
236.672	15.4902	14.515	23.6804	34.437	24.4745	7.144	24.5598	6.7	24.6287	11.226	21.3759
237.267	15.4839	14.536	23.6894	34.648	24.4768	7.038	24.5558	6.636	24.6198	11.276	21.3754
238.046	15.445	14.579	23.6992	34.88	24.4757	6.996	24.5534	6.552	24.6148	11.384	21.3759
239.687	15.3818	14.642	23.7087	35.069	24.4722	6.912	24.5537	6.426	24.6122	11.434	21.3763
242.066	15.3096	14.642	23.7166	35.301	24.4666	6.891	24.5602	6.32	24.6106	11.541	21.3725
244.589	15.2818	14.684	23.7222	35.491	24.4633	6.954	24.5704	6.215	24.6094	11.648	21.3722
246.538	15.2761	14.748	23.7258	35.639	24.461	6.933	24.5787	6.13	24.611	11.691	21.372
247.481	15.2797	14.726	23.7285	35.808	24.4591	6.975	24.5855	6.088	24.616	11.755	21.372
247.85	15.2808	14.79	23.7306	36.019	24.4565	7.08	24.5908	6.067	24.6218	11.798	21.3724
248.65	15.2383	14.748	23.7313	36.188	24.4439	7.144	24.5944	6.109	24.6273	11.805	21.3725
250.435	15.1426	14.769	23.7304	36.377	24.4244	7.207	24.5969	6.215	24.6318	11.848	21.3729
252.978	15.1053	14.705	23.7291	36.63	24.4078	7.27	24.5984	6.32	24.6356	11.913	21.3731
255.583	15.0973	14.684	23.7288	36.82	24.3975	7.376	24.5991	6.404	24.6376	11.956	21.3725
257.388	15.0825	14.663	23.7239	37.01	24.3936	7.355	24.5994	6.531	24.6392	12.02	21.3734
258.291	15.069	14.558	23.7107	37.221	24.3931	7.418	24.5989	6.636	24.64	12.128	21.3736
258.906	15.0555	14.537	23.6971	37.453	24.3932	7.397	24.5984	6.742	24.6407	12.235	21.3738
259.932	15.0338	14.495	23.6896	37.622	24.3931	7.439	24.5977	6.826	24.641	12.342	21.3745
261.49	15.0077	14.431	23.6875	37.833	24.3933	7.439	24.5948	6.868	24.6409	12.443	21.3741
263.542	14.9428	14.389	23.688	38.043	24.3932	7.334	24.5878	6.889	24.6406	12.55	21.3741
265.88	14.8971	14.389	23.6919	38.254	24.3929	7.334	24.5804	6.91	24.6403	12.715	21.3739
267.972	14.8817	14.368	23.701	38.465	24.3929	7.292	24.5764	6.889	24.64	12.75	21.3738
269.347	14.872	14.431	23.7105	38.655	24.3926	7.313	24.5735	6.805	24.6397	12.815	21.3743
270.146	14.8891	14.452	23.7187	38.803	24.392	7.271	24.5713	6.784	24.6397	12.872	21.3743
271.172	14.9033	14.516	23.7249	38.993	24.392	7.292	24.5691	6.721	24.6395	12.915	21.3747
272.772	14.881	14.6	23.7298	39.161	24.3912	7.207	24.5669	6.657	24.6395	12.922	21.3749
274.762	14.8535	14.663	23.7333	39.309	24.3912	7.186	24.5646	6.573	24.6394	12.965	21.3747
276.772	14.8379	14.727	23.7361	39.478	24.3905	7.165	24.5629	6.468	24.6392	13.029	21.3752
278.208	14.8324	14.748	23.7375	39.625	24.392	7.059	24.5616	6.404	24.6388	13.08	21.3754
279.254	14.842	14.832	23.7387	39.731	24.3959	7.038	24.5608	6.341	24.6388	13.294	21.3749
280.485	14.8577	14.916	23.7392	39.836	24.3983	6.996	24.5603	6.32	24.6393	13.495	21.375
282.187	14.8562	14.958	23.7396	39.942	24.4012	6.933	24.56	6.32	24.6394	13.509	21.375
284.197	14.8387	14.958	23.7388	40.089	24.4049	6.954	24.5607	6.235	24.6395	13.602	21.3749
286.084	14.8252	14.958	23.7376	40.174	24.4087	6.891	24.5625	6.235	24.6395	14.039	21.375
287.541	14.8204	14.958	23.7371	40.279	24.412	6.933	24.5668	6.256	24.6395	14.239	21.3747
288.628	14.8177	14.874	23.7344	40.385	24.4142	6.954	24.5725	6.278	24.6396	14.253	21.3752
289.838	14.8146	14.853	23.7287	40.532	24.4145	6.975	24.5789	6.299	24.6395	14.304	21.375
291.11	14.8062	14.769	23.721	40.68	24.4137	7.08	24.5848	6.341	24.6394	14.361	21.375
292.525	14.7935	14.663	23.7132	40.806	24.4101	7.144	24.5898	6.341	24.6394	14.404	21.3745
294.33	14.7739	14.642	23.7091	41.038	24.4053	7.207	24.5939	6.425	24.6392	14.411	21.375
296.361	14.7508	14.558	23.7084	41.313	24.4008	7.376	24.5968	6.488	24.6385	14.511	21.375
298.166	14.7481	14.473	23.7094	41.587	24.3974	7.46	24.5986	6.509	24.6373	14.518	21.3749
299.52	14.7424	14.452	23.713	41.84	24.3944	7.481	24.5996	6.594	24.636	14.626	21.375
300.525	14.7295	14.41	23.7186	42.156	24.3923	7.566	24.5997	6.636	24.635	14.676	21.3752
301.756	14.7084	14.41	23.7233	42.452	24.3908	7.587	24.5997	6.72	24.6336	14.733	21.3754
303.438	14.7014	14.452	23.7267	42.789	24.3896	7.629	24.5989	6.741	24.632	14.826	21.3752
305.223	14.69	14.431	23.7301	43.105	24.3892	7.629	24.5987	6.762	24.6317	14.89	21.3748
306.576	14.6842	14.495	23.7329	43.422	24.3896	7.608	24.5966	6.847	24.6322	15.048	21.3747
307.622	14.6804	14.537	23.7351	43.738	24.392	7.587	24.5902	6.847	24.6333	15.105	21.3745
308.935	14.6795	14.6	23.7369	44.033	24.3952	7.524	24.581	6.889	24.6337	15.148	21.375
310.699	14.6705	14.685	23.7385	44.266	24.3993	7.481	24.5739	6.952	24.6342	15.155	21.3748
312.525	14.6643	14.769	23.7395	44.519	24.4038	7.376	24.5698	6.994	24.6348	15.263	21.3745
314.105	14.664	14.832	23.7403	44.687	24.41	7.313	24.5669	6.994	24.635	15.313	21.3748
315.54	14.6617	14.938	23.7407	44.835	24.4152	7.207	24.5654	7.037	24.6351	15.42	21.3748
316.915	14.6559	14.959	23.7406	45.025	24.419	7.102	24.5649	7.016	24.635	15.52	21.375
318.433	14.6236	15.022	23.7393	45.109	24.4221	7.038	24.5661	7.015	24.6348	15.527	21.3743
320.012	14.5827	15.001	23.7383	45.236	24.4243	6.954	24.571	6.931	24.6348	15.628	21.375
321.428	14.5546	14.98	23.7377	45.32	24.4242	6.87	24.5765	6.91	24.6348	15.635	21.3749
322.7	14.5137	15.001	23.7341	45.384	24.4232	6.827	24.5821	6.847	24.6349	15.678	21.3748
324.053	14.4854	14.938	23.7349	45.384	24.4217	6.87	24.5873	6.804	24.6342	15.685	21.3745
325.53	14.4626	14.938	23.7408	45.405	24.4208	6.89	24.5911	6.699	24.634	15.742	21.3748
327.233	14.4473	14.853	23.7455	45.489	24.42	6.975	24.5939	6.594	24.6341	15.792	21.3749
328.956	14.4333	14.811	23.7481	45.573	24.4187	6.996	24.5962	6.509	24.6334	15.85	21.3747
330.494	14.4262	14.769	23.7497	45.637	24.4175	7.101	24.5974	6.404	24.6329	15.9	21.3747
331.869	14.4197	14.769	23.7507	45.721	24.4142	7.143	24.5987	6.404	24.6323	16	21.375
333.243	14.4196	14.685	23.7508	45.827	24.3831	7.228	24.5993	6.362	24.6312	16.057	21.3747
334.803	14.4103	14.664	23.7513	46.08	24.3262	7.27	24.5999	6.488	24.6298	16.107	21.3743
336.485	14.3879	14.622	23.7515	46.269	24.2551	7.291	24.6002	6.594	24.6291	16.157	21.3741
338.167	14.3476	14.6	23.7514	46.501	24.183	7.375	24.6008	6.805	24.6298	16.207	21.3736
339.787	14.328	14.6	23.7513	46.797	24.1313	7.375	24.6019	7.037	24.6304	16.222	21.3736
341.121	14.3127	14.579	23.7513	47.029	24.1048	7.375	24.6029	7.226	24.6304	16.265	21.3741
342.044	14.2874	14.579	23.7515	47.324	24.0941	7.375	24.6035	7.458	24.6303	16.322	21.3734
343.151	14.2512	14.558	23.7514	47.64	24.0906	7.354	24.6036	7.733	24.6308	16.479	21.3749
344.772	14.2186	14.558	23.7516	47.914	24.0901	7.375	24.6036	8.028	24.6319	16.536	21.3752
346.803	14.1876	14.537	23.7515	48.231	24.0888	7.354	24.6038	8.344	24.6322	16.643	21.3749
348.649	14.1487	14.537	23.7514	48.505	24.0859	7.333	24.6038	8.682	24.631	16.75	21.3752
350.147	14.1122	14.537	23.7512	48.779	24.0828	7.27	24.604	8.956	24.6292	16.908	21.3749
351.46	14.0853	14.474	23.7514	49.032	24.079	7.291	24.604	9.251	24.6275	17.015	21.375
352.896	14.0446	14.495	23.7514	49.307	24.075	7.27	24.604	9.546	24.6268	17.058	21.375
354.475	14.0042	14.495	23.7512	49.517	24.0713	7.164	24.6041	9.82	24.6262	17.123	21.3747
355.891	13.9798	14.453	23.751	49.728	24.0667	7.143	24.6043	10.073	24.6257	17.173	21.3749
357.204	13.9565	14.474	23.7512	49.939	24.0613	7.101	24.6043	10.369	24.6245	17.28	21.375
358.681	13.8974	14.516	23.7514	50.108	24.0538	7.101	24.6048	10.601	24.6236	17.388	21.3755
360.691	13.8299	14.558	23.7514	50.298	24.045	7.122	24.6052	10.769	24.6229	17.438	21.3757
362.537	13.7972	14.558	23.7518	50.488	24.0357	7.228	24.6049	11.022	24.6218	17.538	21.3756
363.727	13.7693	14.579	23.7517	50.635	24.0279	7.396	24.6049	11.17	24.6209	17.545	21.3754
364.609	13.7273	14.663	23.7514	50.804	24.0203	7.671	24.6044	11.339	24.6202	17.602	21.3752
365.922	13.6834	14.684	23.7514	50.952	24.0107	8.029	24.6038	11.507	24.6201	17.652	21.375
367.892	13.6248	14.769	23.7512	51.099	24.0008	8.43	24.6023	11.655	24.6199	17.71	21.375
370.025	13.6047	14.79	23.7513	51.184	23.9933	8.746	24.6017	11.845	24.6205	17.76	21.3743
371.851	13.5908	14.853	23.7515	51.416	23.9905	9.168	24.6014	12.035	24.6212	17.803	21.3745
373.164	13.5721	14.874	23.7517	51.563	23.9968	9.611	24.6012	12.224	24.6212	17.867	21.3745
374.251	13.5224	14.937	23.752	51.732	23.9916	10.117	24.6013	12.435	24.6212	17.917	21.3745
375.38	13.4707	14.959	23.7518	51.901	23.9541	10.624	24.6015	12.73	24.6215	17.967	21.3747
376.795	13.4353	14.937	23.7521	52.091	23.8944	11.088	24.6015	13.194	24.6228	18.025	21.3747
378.601	13.4233	14.959	23.7519	52.344	23.8398	11.615	24.6016	13.637	24.6224	18.082	21.3745
380.591	13.4054	14.895	23.7521	52.491	23.8022	12.121	24.6016	13.975	24.6217	18.132	21.3745
382.334	13.3824	14.895	23.7516	52.745	23.7803	12.648	24.6014	14.439	24.6211	18.232	21.3741
383.545	13.3307	14.874	23.7513	52.956	23.7705	13.154	24.6015	14.882	24.6217	18.239	21.3741
384.611	13.2467	14.79	23.7515	53.23	23.768	13.661	24.6016	15.282	24.6219	18.289	21.3743
386.109	13.1751	14.706	23.751	53.441	23.7687	14.125	24.6021	15.641	24.6217	18.34	21.3743
387.935	13.1185	14.685	23.7506	53.673	23.7711	14.652	24.6022	15.936	24.6205	18.397	21.374
389.72	13.0844	14.6	23.7508	53.841	23.7707	15.2	24.6021	16.274	24.6197	18.447	21.3741
391.197	13.0655	14.558	23.7507	54.094	23.7675	15.77	24.6021	16.59	24.6188	18.454	21.3738
392.428	13.06	14.474	23.7504	54.284	23.7626	16.487	24.6019	16.843	24.6185	18.497	21.3743
393.659	13.0465	14.474	23.7506	54.39	23.7513	17.098	24.6016	17.138	24.6174	18.554	21.3748
395.074	13.0023	14.474	23.7507	54.474	23.7404	17.773	24.6015	17.433	24.6169	18.604	21.3747
396.654	12.8935	14.495	23.7507	54.622	23.729	18.469	24.6017	17.708	24.6167	18.612	21.3745
398.541	12.824	14.474	23.7509	54.685	23.7158	19.165	24.6018	18.003	24.6163	18.826	21.3745
400.347	12.8026	14.537	23.7507	54.769	23.7027	19.861	24.6021	18.298	24.616	18.876	21.3743
401.885	12.7969	14.579	23.7505	54.832	23.6899	20.536	24.6022	18.572	24.6161	18.927	21.3747
403.178	12.7936	14.643	23.7506	54.896	23.6747	21.232	24.6028	18.825	24.6158	18.984	21.375
404.347	12.7701	14.706	23.7508	55.001	23.6552	21.823	24.603	19.079	24.6149	19.091	21.3745
405.619	12.7083	14.79	23.7508	55.107	23.6346	22.371	24.6033	19.311	24.6144	19.134	21.3747
407.138	12.6484	14.832	23.7511	55.296	23.6184	22.877	24.6033	19.542	24.614	19.199	21.3743
409.148	12.6285	14.917	23.751	55.444	23.6058	23.405	24.6035	19.838	24.6139	19.292	21.3743
411.138	12.601	15.001	23.7509	55.655	23.5946	23.953	24.6038	20.07	24.6135	19.299	21.375
412.513	12.5707	15.064	23.7509	55.929	23.5842	24.417	24.6038	20.365	24.613	19.399	21.3747
413.231	12.5579	15.064	23.7511	56.245	23.5739	24.881	24.6039	20.576	24.6129	19.463	21.3745
414.092	12.5445	15.085	23.7511	56.52	23.5625	25.409	24.6037	20.892	24.6126	19.506	21.3741
415.734	12.525	15.064	23.7511	56.857	23.5502	25.957	24.6037	21.209	24.6124	19.513	21.3747
418.073	12.4835	15.001	23.7507	57.237	23.5275	26.526	24.6031	21.483	24.6126	19.564	21.3745
420.391	12.4019	14.938	23.7512	57.595	23.4892	27.096	24.6033	21.778	24.6133	19.614	21.3745
422.36	12.3471	14.875	23.7512	57.975	23.4556	27.707	24.6035	22.094	24.6137	19.671	21.3743
423.673	12.2794	14.833	23.7511	58.313	23.4327	28.34	24.604	22.411	24.6139	19.728	21.3745
424.535	12.2368	14.664	23.7511	58.608	23.4122	28.973	24.6045	22.685	24.6142	19.778	21.3743
425.561	12.177	14.6	23.7512	58.882	23.3929	29.669	24.6047	22.959	24.6145	19.836	21.3745
426.915	12.1274	14.516	23.7507	59.156	23.3726	30.344	24.6047	23.212	24.6146	19.986	21.375
428.577	12.0947	14.453	23.7506	59.325	23.3463	31.019	24.6049	23.402	24.6155	19.993	21.3749
430.321	12.0643	14.432	23.7504	59.536	23.313	31.757	24.6045	23.613	24.6171	20.143	21.3752
432.024	12.0091	14.39	23.7504	59.641	23.2942	32.495	24.6043	23.845	24.6191	20.151	21.375
433.788	11.9679	14.411	23.7505	59.726	23.2837	33.17	24.6041	24.056	24.6215	20.208	21.3752
435.573	11.9504	14.411	23.7505	59.789	23.2718	33.782	24.6037	24.288	24.6224	20.258	21.3756
437.173	11.8898	14.432	23.7504	59.831	23.2618	34.435	24.6035	24.52	24.6255	20.308	21.3754
438.281	11.8646	14.474	23.7504	59.852	23.2498	35.068	24.6036	24.752	24.6292	20.365	21.3754
439.164	11.804	14.516	23.7505	59.873	23.2378	35.595	24.6035	25.089	24.6341	20.415	21.375
440.415	11.7521	14.6	23.7505	59.916	23.2294	36.144	24.6035	25.426	24.6374	20.473	21.3754
442.159	11.717	14.643	23.7506	59.979	23.2237	36.692	24.6037	25.743	24.6374	20.68	21.3752
444.149	11.6845	14.706	23.7505	59.979	23.2215	37.24	24.6038	26.101	24.6359	20.738	21.3756
446.057	11.6681	14.769	23.7505	60.084	23.2234	37.726	24.6035	26.523	24.6354	20.788	21.3757
447.699	11.6574	14.79	23.7506	60.148	23.2353	38.274	24.6021	26.966	24.6363	20.845	21.3755
448.745	11.6906	14.854	23.7506	60.274	23.2585	38.801	24.5994	27.451	24.6373	20.895	21.3757
449.545	11.6737	14.896	23.7503	60.422	23.2856	39.392	24.5969	27.978	24.6379	20.952	21.3759
450.838	11.6259	14.896	23.7507	60.654	23.3153	39.94	24.5922	28.548	24.638	21.002	21.3761
452.828	11.5239	14.875	23.7504	60.865	23.3419	40.425	24.5736	29.075	24.6376	21.052	21.3759
455.106	11.3329	14.854	23.7507	61.097	23.357	41.016	24.5507	29.602	24.6366	21.109	21.3756
456.952	11.1819	14.833	23.7506	61.35	23.3549	41.649	24.5326	30.045	24.6359	21.159	21.3759
458.162	11.127	14.79	23.7507	61.561	23.3455	42.26	24.5215	30.53	24.6355	21.267	21.3761
459.024	11.0899	14.769	23.7505	61.835	23.3394	42.893	24.5144	30.931	24.6361	21.324	21.3759
460.337	10.99	14.685	23.7505	62.131	23.3356	43.568	24.5083	31.205	24.6361	21.424	21.3757
462.061	10.9341	14.664	23.7506	62.363	23.3317	44.18	24.5021	31.5	24.636	21.482	21.375
463.928	10.9067	14.6	23.7504	62.658	23.3254	44.834	24.4926	31.732	24.6361	21.532	21.3754
465.651	10.8413	14.579	23.7505	62.911	23.3161	45.424	24.4796	31.964	24.6358	21.589	21.3755
467.252	10.8163	14.6	23.7505	63.164	23.3071	46.099	24.4667	32.091	24.636	21.639	21.3757
468.647	10.811	14.622	23.7504	63.375	23.2991	46.648	24.4532	32.259	24.6359	21.696	21.3761
469.878	10.8069	14.622	23.7503	63.628	23.2935	47.259	24.4396	32.428	24.6359	21.797	21.3759
471.294	10.8033	14.621	23.7503	63.839	23.2874	47.829	24.4284	32.597	24.636	21.904	21.3763
472.853	10.7784	14.727	23.7504	64.092	23.2829	48.398	24.4203	32.766	24.6363	21.961	21.3756
474.515	10.6475	14.79	23.7503	64.261	23.2771	48.989	24.4127	32.977	24.6365	22.119	21.3754
476.259	10.5241	14.79	23.7506	64.493	23.2716	49.516	24.3987	33.23	24.6366	22.219	21.3763
477.921	10.5187	14.874	23.7508	64.704	23.2639	50.064	24.3873	33.546	24.6374	22.226	21.3761
479.337	10.5029	14.896	23.7508	64.915	23.243	50.634	24.3806	33.905	24.637	22.276	21.3757
480.384	10.463	14.874	23.751	65.147	23.2132	51.246	24.3761	34.2	24.6374	22.333	21.3759
481.409	10.4188	14.895	23.7508	65.4	23.1862	51.857	24.3701	34.622	24.6389	22.383	21.3763
482.907	10.3772	14.832	23.7511	65.611	23.1579	52.448	24.3562	35.064	24.6398	22.441	21.3761
485.082	10.3156	14.832	23.7511	65.843	23.1159	53.123	24.3411	35.55	24.6401	22.484	21.3756
487.339	10.2365	14.832	23.7511	66.075	23.0692	53.798	24.3294	36.014	24.6387	22.541	21.3752
489.165	10.2004	14.769	23.7513	66.286	23.0226	54.367	24.319	36.499	24.6372	22.648	21.3757
490.191	10.1864	14.685	23.7511	66.497	22.9775	55.063	24.3073	36.984	24.6365	22.705	21.3754
490.786	10.1544	14.664	23.7512	66.707	22.9359	55.675	24.2903	37.49	24.6363	22.756	21.3757
491.73	10.1095	14.558	23.7512	66.834	22.8994	56.35	24.2737	38.038	24.6367	22.813	21.3757
493.433	10.0335	14.558	23.751	66.982	22.8718	56.962	24.2556	38.481	24.6374	22.863	21.3755
495.752	9.9722	14.516	23.7509	67.087	22.8488	57.594	24.2373	38.903	24.6377	22.913	21.3761
498.091	9.9534	14.537	23.7508	67.171	22.8161	58.185	24.2204	39.325	24.6379	22.97	21.3761
499.835	9.9196	14.537	23.7507	67.298	22.7657	58.86	24.1921	39.62	24.6386	23.077	21.3752
500.861	9.8714	14.58	23.7511	67.382	22.7299	59.345	24.1592	39.979	24.6392	23.127	21.3741
501.6	9.8051	14.643	23.7513	67.467	22.6636	59.957	24.1279	40.337	24.6398	23.185	21.3736
502.687	9.7461	14.706	23.7516	67.551	22.6038	60.463	24.1044	40.632	24.6398	23.285	21.3734
504.452	9.6544	14.812	23.7518	67.699	22.562	60.927	24.0904	40.949	24.64	23.392	21.3734
506.627	9.561	14.896	23.7522	67.847	22.5287	61.391	24.0817	41.16	24.6399	23.557	21.3734
508.72	9.5129	14.981	23.7526	67.952	22.5127	61.876	24.0694	41.455	24.6398	23.657	21.3725
510.32	9.491	15.044	23.7527	68.163	22.5202	62.34	24.053	41.75	24.6396	23.714	21.3729
511.511	9.4566	15.191	23.7529	68.374	22.4957	62.762	24.0365	42.067	24.6393	23.764	21.3731
512.701	9.3775	15.234	23.7528	68.542	22.4686	63.205	23.9879	42.341	24.6391	23.814	21.3727
514.281	9.2975	15.297	23.753	68.774	22.449	63.669	23.8908	42.615	24.6391	23.822	21.3727
516.209	9.2436	15.318	23.7532	68.985	22.4362	64.196	23.7913	42.931	24.639	23.872	21.3724
518.097	9.2087	15.318	23.7529	69.175	22.4285	64.681	23.7062	43.205	24.6385	23.979	21.3716
519.657	9.1414	15.318	23.7531	69.386	22.4234	65.103	23.6379	43.585	24.6383	24.029	21.3722
520.97	9.0948	15.297	23.7529	69.597	22.4198	65.588	23.5781	43.986	24.6379	24.086	21.3722
522.263	9.0422	15.212	23.7526	69.787	22.4184	66.052	23.5212	44.26	24.6379	24.137	21.3718
523.678	8.9674	15.17	23.7524	69.998	22.4195	66.559	23.4677	44.64	24.6378	24.194	21.3715
525.3	8.9127	15.107	23.7522	70.124	22.4219	67.086	23.3941	45.019	24.6379	24.244	21.372
527.003	8.8706	14.98	23.7519	70.356	22.4234	67.634	23.3427	45.399	24.6378	24.301	21.3716
528.665	8.8307	14.875	23.7517	70.546	22.4234	68.204	23.3073	45.757	24.6377	24.351	21.3718
530.471	8.794	14.727	23.7515	70.715	22.4217	68.837	23.2654	46.137	24.6375	24.401	21.3716
532.379	8.7527	14.643	23.7513	70.884	22.4177	69.448	23.2163	46.474	24.6374	24.459	21.3713
534	8.7066	14.516	23.7514	71.115	22.4142	70.039	23.1618	46.812	24.6377	24.509	21.3716
534.965	8.6688	14.432	23.7509	71.348	22.4084	70.587	23.1067	47.17	24.6383	24.566	21.3715
535.908	8.5908	14.369	23.7507	71.559	22.4018	71.157	23.0538	47.529	24.6391	24.616	21.3715
537.427	8.5272	14.284	23.7508	71.748	22.396	71.747	22.9754	47.845	24.6397	24.673	21.3713
539.376	8.4828	14.263	23.7507	72.001	22.3907	72.296	22.8722	48.225	24.6394	24.723	21.3711
541.429	8.4312	14.348	23.7509	72.213	22.3856	72.802	22.774	48.541	24.6394	24.774	21.3711
543.317	8.3365	14.327	23.751	72.487	22.3803	73.308	22.7033	48.963	24.6392	24.831	21.3715
545.081	8.1974	14.348	23.7511	72.719	22.378	73.772	22.6449	49.343	24.639	24.881	21.3711
546.559	8.1022	14.432	23.7512	72.93	22.3769	74.173	22.5835	49.701	24.6387	24.938	21.3713
547.852	8.0792	14.495	23.7518	73.141	22.3761	74.552	22.5357	50.081	24.6383	24.988	21.3711
548.98	8.0539	14.559	23.7519	73.331	22.3746	74.911	22.4862	50.461	24.6382	25.096	21.3711
550.109	7.9989	14.622	23.7523	73.52	22.3716	75.291	22.4463	50.819	24.6382	25.203	21.3713
551.627	7.9232	14.706	23.7521	73.668	22.369	75.565	22.4195	51.199	24.6381	25.253	21.3711
553.515	7.769	14.748	23.752	73.837	22.3663	75.902	22.3992	51.494	24.6379	25.36	21.3713
555.485	7.632	14.79	23.7522	74.006	22.3627	76.155	22.3707	51.831	24.638	25.418	21.3713
557.229	7.5778	14.791	23.7522	74.111	22.3591	76.43	22.3298	52.085	24.6392	25.518	21.3713
558.727	7.5529	14.854	23.7522	74.238	22.3539	76.704	22.2935	52.295	24.6408	25.683	21.3708
560.164	7.5112	14.875	23.7521	74.406	22.3518	76.978	22.2746	52.612	24.6425	25.733	21.3708
561.683	7.4852	14.896	23.7521	74.533	22.3529	77.273	22.2613	52.823	24.6445	25.79	21.3708
563.222	7.497	14.875	23.7523	74.681	22.353	77.526	22.2493	53.097	24.6457	25.89	21.3706
564.74	7.5012	14.875	23.7524	74.807	22.3534	77.864	22.2257	53.329	24.6469	25.947	21.3708
566.115	7.4587	14.896	23.7523	75.039	22.3501	78.201	22.1856	53.645	24.647	26.055	21.3699
567.49	7.4212	14.917	23.7525	75.271	22.3462	78.581	22.1563	53.94	24.648	26.162	21.3699
569.152	7.3642	14.896	23.7525	75.461	22.3436	78.961	22.1407	54.278	24.6493	26.212	21.3702
571.102	7.3334	14.896	23.7524	75.672	22.3425	79.361	22.1285	54.615	24.6504	26.262	21.37
572.907	7.3042	14.938	23.7524	75.883	22.3419	79.847	22.1088	55.058	24.6515	26.32	21.3702
574.2	7.276	14.938	23.7524	76.094	22.3419	80.374	22.0855	55.48	24.652	26.37	21.3702
575.349	7.264	14.917	23.7526	76.283	22.3419	80.88	22.0645	55.944	24.6525	26.477	21.3699
576.683	7.2262	14.959	23.7525	76.473	22.3409	81.407	22.0422	56.513	24.6527	26.585	21.3704
578.243	7.2005	14.938	23.7527	76.684	22.3386	81.998	22.0138	56.935	24.6528	26.692	21.3706
579.967	7.1763	14.875	23.7526	76.853	22.3344	82.589	21.988	57.441	24.6527	26.849	21.3706
581.793	7.1294	14.791	23.7525	77.043	22.3275	83.179	21.9557	57.905	24.6528	26.907	21.3709
583.538	7.0856	14.749	23.7526	77.169	22.3191	83.749	21.9163	58.39	24.6524	26.957	21.3711
585.179	7.0416	14.685	23.7526	77.359	22.3109	84.255	21.8834	58.791	24.6521	27.064	21.3709
586.821	7.012	14.664	23.7527	77.528	22.3041	84.782	21.8608	59.171	24.6523	27.114	21.3715
588.319	6.9872	14.707	23.7529	77.718	22.2974	85.267	21.8275	59.508	24.6519	27.172	21.3723
589.53	6.9627	14.749	23.7527	77.908	22.29	85.774	21.7668	59.698	24.6519	27.329	21.3725
590.659	6.914	14.833	23.7529	78.076	22.283	86.217	21.7089	59.972	24.6515	27.379	21.3727
592.034	6.899	14.981	23.7528	78.266	22.2807	86.639	21.6706	60.183	24.651	27.436	21.3732
593.716	6.8864	15.234	23.7531	78.498	22.2748	87.06	21.6336	60.415	24.645	27.487	21.3739
595.502	6.859	15.571	23.753	78.688	22.2668	87.44	21.6049	60.605	24.594	27.593	21.377
597.246	6.8316	15.993	23.7532	78.941	22.2588	87.82	21.5765	60.837	24.5184	27.651	21.3771
598.868	6.795	16.373	23.7529	79.194	22.2444	88.242	21.549	61.069	24.4996	27.701	21.3775
600.325	6.7824	16.963	23.7529	79.49	22.2263	88.621	21.5283	61.322	24.4851	27.858	21.3772
601.823	6.7804	17.617	23.7532	79.743	22.2105	89.085	21.5068	61.681	24.3903	27.916	21.3774
603.259	6.7756	18.292	23.7532	79.975	22.1958	89.486	21.4836	62.018	24.2779	27.966	21.377
604.614	6.7662	19.009	23.7528	80.207	22.1856	89.887	21.4618	62.398	24.2053	28.023	21.3771
605.907	6.7514	19.705	23.7529	80.481	22.1752	90.309	21.4413	62.798	24.1765	28.123	21.377
607.241	6.706	20.443	23.753	80.734	22.1652	90.794	21.4223	63.283	24.1654	28.18	21.377
608.883	6.6772	21.012	23.7529	80.924	22.1548	91.258	21.4082	63.748	24.1595	28.338	21.3766
610.689	6.6577	21.518	23.7528	81.093	22.1454	91.68	21.3919	64.317	24.1516	28.553	21.3768
612.392	6.634	21.835	23.7525	81.261	22.1367	92.144	21.3719	64.865	24.1431	28.603	21.3768
613.972	6.6166	22.236	23.7518	81.43	22.1213	92.629	21.3475	65.329	24.1317	28.71	21.377
615.47	6.5903	22.678	23.751	81.536	22.107	93.03	21.3228	65.836	24.1159	28.767	21.3774
616.989	6.5636	23.185	23.7505	81.683	22.0975	93.431	21.3032	66.342	24.0976	28.818	21.3775
618.672	6.5572	23.67	23.749	81.725	22.0886	93.81	21.2821	66.827	24.0689	28.975	21.3773
620.191	6.5103	24.091	23.7464	81.873	22.0766	94.169	21.2572	67.206	24.0251	29.032	21.3768
621.504	6.468	24.598	23.745	81.894	22.0598	94.548	21.2291	67.586	23.9844	29.14	21.377
622.817	6.4103	25.104	23.7437	82.021	22.0431	94.844	21.204	67.924	23.9411	29.24	21.3774
624.357	6.3729	25.483	23.7408	82.126	22.0269	95.202	21.1842	68.198	23.8848	29.405	21.3775
626.04	6.3367	25.884	23.7288	82.211	22.0149	95.498	21.1581	68.409	23.8225	29.455	21.377
627.743	6.2963	26.222	23.7	82.316	22.006	95.793	21.1175	68.619	23.7498	29.512	21.3772
629.364	6.2593	26.601	23.6573	82.4	21.999	96.151	21.0766	68.915	23.6786	29.562	21.377
631.006	6.2064	26.897	23.5979	82.548	21.9935	96.51	21.0412	69.126	23.6306	29.612	21.3774
632.628	6.1466	27.129	23.5406	82.696	21.9899	96.848	21.0151	69.337	23.6068	29.669	21.3777
634.085	6.0814	27.298	23.502	82.864	21.9868	97.227	21.0023	69.59	23.538	29.827	21.3779
635.398	6.037	27.445	23.4732	83.033	21.9836	97.67	20.997	69.864	23.4785	29.884	21.3777
636.835	6.0132	27.53	23.4432	83.202	21.9802	98.071	20.9918	70.159	23.4462	29.934	21.3777
638.579	5.9974	27.677	23.4086	83.392	21.9757	98.451	20.9829	70.497	23.4122	29.984	21.3778
640.344	5.9472	27.804	23.3883	83.539	21.9707	98.872	20.9695	70.834	23.3437	30.042	21.3779
641.863	5.9108	27.846	23.3435	83.729	21.9622	99.379	20.9546	71.214	23.2935	30.092	21.378
643.218	5.8805	27.993	23.2941	83.94	21.95	99.843	20.9396	71.593	23.2524	30.199	21.3778
644.839	5.8537	28.099	23.2605	84.172	21.9415	100.286	20.9245	72.036	23.225	30.256	21.3779
646.686	5.8388	28.204	23.2401	84.362	21.9379	100.708	20.9064	72.458	23.2113	30.357	21.3781
648.349	5.8272	28.331	23.2268	84.615	21.9386	101.172	20.8902	72.88	23.1982	30.414	21.3778
649.621	5.8112	28.563	23.2124	84.868	21.9384	101.615	20.8699	73.323	23.1827	30.464	21.3777
650.935	5.7752	28.753	23.1937	85.142	21.9363	102.079	20.8521	73.723	23.1658	30.521	21.3773
652.495	5.7263	28.985	23.1715	85.459	21.9324	102.522	20.8368	74.124	23.1521	30.571	21.3777
654.157	5.6899	29.238	23.1413	85.796	21.9261	102.944	20.8178	74.546	23.1364	30.679	21.3771
655.635	5.6517	29.596	23.0901	86.113	21.9192	103.387	20.7821	74.904	23.1208	30.729	21.3775
657.051	5.5879	29.955	23.0366	86.429	21.9124	103.787	20.7435	75.263	23.1057	30.836	21.3777
658.672	5.5487	30.271	22.9901	86.703	21.904	104.167	20.712	75.579	23.0843	31.001	21.3779
660.561	5.5278	30.567	22.9561	87.041	21.8958	104.631	20.6766	75.917	23.0603	31.051	21.3779
662.387	5.5081	30.883	22.9328	87.357	21.8882	105.011	20.6278	76.212	23.0356	31.316	21.3775
663.885	5.4819	31.199	22.9171	87.652	21.8823	105.475	20.5645	76.486	23.0111	31.373	21.3772
665.219	5.4531	31.537	22.9083	87.842	21.8772	105.897	20.4924	76.76	22.9993	31.531	21.3775
666.533	5.4195	31.832	22.8959	88.117	21.8692	106.276	20.4514	77.035	22.9913	31.581	21.3768
667.929	5.3814	32.107	22.873	88.327	21.8569	106.74	20.4308	77.267	22.9631	31.638	21.3773
669.468	5.3517	32.339	22.8514	88.475	21.8429	107.162	20.4142	77.541	22.9085	31.745	21.3766
671.069	5.3079	32.592	22.8423	88.644	21.831	107.542	20.3913	77.815	22.8362	31.796	21.3775
672.711	5.28	32.761	22.8311	88.77	21.8207	108.006	20.3565	78.068	22.7692	31.903	21.377
674.374	5.2548	32.95	22.8103	88.834	21.8136	108.428	20.3093	78.3	22.7134	31.953	21.3771
676.036	5.2224	33.077	22.7748	88.897	21.805	108.807	20.2719	78.574	22.6779	32.118	21.3768
677.801	5.1885	33.225	22.7339	88.981	21.7903	109.166	20.2428	78.87	22.6471	32.168	21.377
679.341	5.1684	33.309	22.68	89.002	21.772	109.567	20.2186	79.144	22.6286	32.225	21.3772
680.552	5.1195	33.394	22.6393	89.002	21.7558	109.904	20.1957	79.481	22.6168	32.275	21.3773
681.639	5.0806	33.436	22.6075	89.045	21.7443	110.242	20.175	79.755	22.6065	32.433	21.3777
683.117	5.0587	33.52	22.5778	89.045	21.7372	110.621	20.1548	80.093	22.5869	32.49	21.377
685.087	5.032	33.562	22.5524	89.087	21.7328	111.001	20.1338	80.409	22.5619	32.597	21.3768
687.099	5.0078	33.625	22.5344	89.129	21.7302	111.338	20.1165	80.705	22.5402	32.648	21.3775
688.884	4.98	33.71	22.521	89.15	21.7281	111.592	20.1003	81.106	22.5223	32.698	21.3777
690.547	4.9731	33.773	22.5123	89.234	21.7262	111.866	20.0781	81.443	22.5044	32.755	21.3772
692.004	4.969	33.857	22.5053	89.34	21.7239	112.119	20.0389	81.865	22.4855	32.855	21.3775
693.072	4.9597	34.005	22.4997	89.487	21.7209	112.393	20.0072	82.308	22.4667	32.862	21.378
694.201	4.9586	34.152	22.4945	89.656	21.7157	112.625	19.9983	82.751	22.4534	32.912	21.3786
695.822	4.9566	34.321	22.4893	89.93	21.7088	112.794	20.0015	83.194	22.4416	32.97	21.3786
697.916	4.9667	34.532	22.4837	90.141	21.701	112.942	20.0004	83.658	22.4264	33.07	21.3777
699.989	4.989	34.785	22.4761	90.394	21.6941	113.153	19.9869	84.037	22.4045	33.127	21.3787
701.693	5.011	35.059	22.468	90.774	21.6871	113.279	19.968	84.459	22.3763	33.284	21.3793
702.904	5.0283	35.354	22.4586	91.006	21.6799	113.448	19.9498	84.881	22.3488	33.342	21.3793
703.991	5.0428	35.67	22.4514	91.343	21.6762	113.638	19.9173	85.282	22.3229	33.442	21.3789
705.264	5.0376	35.966	22.4479	91.66	21.6744	113.807	19.8622	85.661	22.2913	33.549	21.3782
706.762	5.0172	36.324	22.4484	91.976	21.6729	113.975	19.8029	85.999	22.2521	33.657	21.3782
708.61	4.9956	36.641	22.4497	92.335	21.6713	114.228	19.7601	86.315	22.2209	33.714	21.3777
710.826	4.9721	37.02	22.4511	92.651	21.6696	114.503	19.7283	86.632	22.186	33.814	21.3778
712.694	4.9616	37.337	22.4514	92.947	21.6668	114.861	19.7029	86.885	22.1494	33.979	21.3777
713.864	4.9539	37.611	22.4497	93.242	21.661	115.22	19.6789	87.159	22.1024	34.029	21.3777
714.829	4.9355	37.948	22.4481	93.495	21.6556	115.536	19.6654	87.412	22.057	34.136	21.3777
716.225	4.9187	38.159	22.4446	93.769	21.651	115.937	19.6633	87.665	22.0245	34.244	21.3777
718.072	4.9036	38.433	22.4388	93.959	21.6465	116.401	19.6651	87.876	22.0052	34.294	21.3778
719.838	4.8904	38.645	22.4314	94.128	21.6427	116.802	19.6647	88.108	22.002	34.351	21.3779
721.254	4.8777	38.834	22.4246	94.339	21.6314	117.287	19.6602	88.34	22.0025	34.401	21.3778
722.711	4.8631	38.961	22.42	94.529	21.6187	117.73	19.6511	88.593	21.9967	34.458	21.3771
724.435	4.8557	39.109	22.4167	94.676	21.6088	118.215	19.6374	88.867	21.9907	34.509	21.3775
726.18	4.8543	39.298	22.4141	94.845	21.6028	118.7	19.6189	89.184	21.9858	34.559	21.3774
727.637	4.8526	39.404	22.4088	94.972	21.5968	119.122	19.6013	89.542	21.9819	34.616	21.3777
728.766	4.8338	39.53	22.3993	95.098	21.5837	119.565	19.5828	89.879	21.9794	34.666	21.3777
730.162	4.8006	39.657	22.3809	95.225	21.5557	119.966	19.5627	90.238	21.9772	34.723	21.3778
732.112	4.7726	39.763	22.3593	95.394	21.5158	120.324	19.538	90.639	21.9715	34.831	21.3777
734.165	4.758	39.868	22.3419	95.499	21.481	120.62	19.5154	91.082	21.9611	34.881	21.3777
735.705	4.7495	40.1	22.3297	95.626	21.4455	120.957	19.5005	91.525	21.9473	34.988	21.3779
736.669	4.7401	40.206	22.3198	95.71	21.3985	121.253	19.4845	91.989	21.9331	35.246	21.3777
737.716	4.7327	40.374	22.3122	95.815	21.3548	121.569	19.4693	92.474	21.9233	35.253	21.3786
739.337	4.7208	40.543	22.3058	95.963	21.3252	121.822	19.455	92.938	21.9161	35.303	21.3782
741.39	4.7045	40.691	22.2999	96.069	21.3053	122.054	19.4414	93.444	21.9106	35.361	21.3782
743.258	4.7059	40.859	22.2935	96.153	21.292	122.265	19.4246	93.908	21.9028	35.411	21.3784
744.736	4.7068	41.049	22.2873	96.301	21.2831	122.497	19.3962	94.372	21.8909	35.468	21.3786
746.091	4.7014	41.239	22.282	96.406	21.2775	122.708	19.3525	94.815	21.8787	35.518	21.3784
747.651	4.691	41.386	22.2777	96.49	21.272	122.94	19.3089	95.237	21.8687	35.676	21.3782
749.252	4.6872	41.513	22.2745	96.617	21.2698	123.13	19.275	95.659	21.8612	35.733	21.3782
750.627	4.6864	41.703	22.2746	96.68	21.2676	123.341	19.2462	96.059	21.8486	35.783	21.3782
751.962	4.6846	41.956	22.2779	96.807	21.2584	123.636	19.2245	96.376	21.8313	35.84	21.3782
753.604	4.6769	42.125	22.2755	96.933	21.2464	123.932	19.2213	96.713	21.821	35.883	21.3784
755.369	4.6497	42.336	22.271	97.081	21.2235	124.164	19.2208	97.051	21.8057	35.89	21.3779
756.909	4.619	42.504	22.265	97.207	21.1941	124.438	19.2115	97.283	21.7856	35.998	21.378
758.325	4.6121	42.715	22.2585	97.418	21.1701	124.733	19.2003	97.515	21.7465	36.055	21.3784
759.783	4.6035	42.947	22.2542	97.608	21.151	125.028	19.1914	97.747	21.6927	36.105	21.378
761.466	4.5936	43.158	22.2534	97.819	21.1355	125.366	19.182	98.021	21.6435	36.205	21.378
763.149	4.5857	43.348	22.2532	98.03	21.124	125.746	19.1756	98.253	21.6143	36.263	21.3777
764.401	4.5674	43.601	22.2523	98.283	21.1148	126.146	19.1723	98.464	21.6127	36.32	21.378
765.448	4.556	43.833	22.2522	98.579	21.1091	126.568	19.1683	98.717	21.6188	36.37	21.3779
766.988	4.5503	44.065	22.2514	98.874	21.1079	127.011	19.1659	98.991	21.5988	36.528	21.3782
769.041	4.5485	44.255	22.2485	99.148	21.115	127.475	19.1647	99.265	21.5672	36.628	21.378
770.868	4.5467	44.508	22.2404	99.528	21.1204	127.982	19.1631	99.582	21.5348	36.635	21.3782
772.059	4.5449	44.74	22.2281	99.844	21.1221	128.53	19.1615	99.898	21.5011	36.692	21.3786
773.167	4.5372	44.993	22.2132	100.161	21.1208	129.036	19.1603	100.236	21.4745	36.8	21.3778
774.809	4.5276	45.225	22.1961	100.54	21.1127	129.458	19.1561	100.679	21.4576	36.85	21.3782
776.739	4.5122	45.478	22.1808	100.857	21.096	130.028	19.1487	101.058	21.4464	37.007	21.3782
778.484	4.4999	45.731	22.1621	101.152	21.077	130.492	19.1403	101.522	21.4394	37.065	21.3778
779.674	4.4894	45.963	22.1361	101.426	21.0589	130.914	19.1328	101.965	21.4332	37.115	21.3778
780.66	4.4783	46.132	22.0992	101.7	21.0386	131.357	19.1235	102.471	21.4229	37.222	21.3779
781.932	4.4683	46.343	22.0646	101.89	21.0185	131.736	19.1024	102.999	21.4051	37.372	21.3784
783.615	4.4594	46.491	22.0299	102.038	21.0001	132.053	19.077	103.421	21.3854	37.38	21.378
785.545	4.4432	46.596	21.9891	102.165	20.9797	132.432	19.0609	103.885	21.3626	37.487	21.3771
787.496	4.4331	46.723	21.9529	102.249	20.9657	132.728	19.0509	104.328	21.3453	37.594	21.377
789.323	4.428	46.807	21.9187	102.333	20.9567	133.023	19.0396	104.728	21.3346	37.644	21.3775
790.657	4.4258	46.892	21.8813	102.354	20.9403	133.276	19.0261	105.129	21.324	37.702	21.3778
791.601	4.4225	46.913	21.8483	102.418	20.9118	133.487	19.0133	105.488	21.3098	37.752	21.3779
792.792	4.4159	46.955	21.8227	102.481	20.8857	133.761	19.0002	105.783	21.2973	37.859	21.3771
794.393	4.4022	47.039	21.8049	102.523	20.863	133.993	18.987	106.015	21.2801	38.067	21.3772
796.179	4.3885	47.124	21.793	102.608	20.8428	134.204	18.9807	106.268	21.2621	38.074	21.3772
797.945	4.3746	47.208	21.7879	102.671	20.827	134.436	18.9705	106.5	21.2499	38.124	21.3772
799.69	4.3706	47.398	21.7869	102.755	20.8132	134.689	18.9436	106.732	21.2344	38.231	21.3772
801.332	4.3799	47.587	21.7873	102.903	20.7988	134.9	18.9041	106.901	21.2182	38.289	21.377
802.625	4.3902	47.819	21.7849	103.029	20.7861	135.069	18.8662	107.112	21.2068	38.332	21.377
803.652	4.411	48.115	21.7797	103.219	20.7767	135.343	18.842	107.302	21.2046	38.339	21.3768
804.801	4.4251	48.41	21.7721	103.409	20.7673	135.66	18.825	107.534	21.1974	38.439	21.3771
806.546	4.4278	48.726	21.7676	103.62	20.7546	135.892	18.7981	107.744	21.187	38.446	21.3774
808.743	4.4204	49.148	21.7657	103.81	20.7435	136.166	18.7604	107.977	21.1783	38.496	21.3771
810.776	4.423	49.528	21.7635	103.979	20.7361	136.524	18.7334	108.251	21.1651	38.554	21.3775
812.192	4.431	49.908	21.7616	104.232	20.7315	136.799	18.7123	108.546	21.1458	38.597	21.3782
813.321	4.4384	50.308	21.7594	104.443	20.7283	137.136	18.6977	108.905	21.1217	38.604	21.3777
814.491	4.4556	50.688	21.7546	104.696	20.7266	137.453	18.6873	109.2	21.0993	38.704	21.3777
815.99	4.465	51.047	21.7431	104.949	20.7261	137.853	18.6767	109.622	21.0816	38.711	21.3775
817.837	4.4719	51.363	21.7214	105.181	20.7262	138.254	18.6653	110.001	21.0663	38.768	21.377
819.808	4.4833	51.637	21.7021	105.434	20.7267	138.613	18.656	110.423	21.0529	38.969	21.3766
821.245	4.486	51.827	21.6827	105.687	20.7278	138.993	18.6462	110.845	21.0444	39.026	21.3763
822.231	4.4834	51.996	21.6617	105.982	20.7269	139.372	18.6309	111.309	21.0369	39.033	21.3755
823.483	4.4797	52.143	21.6407	106.236	20.7225	139.71	18.6125	111.752	21.0294	39.083	21.3757
825.29	4.4754	52.186	21.6133	106.573	20.7158	140.09	18.5984	112.132	21.0221	39.126	21.3752
827.384	4.4773	52.249	21.5775	106.805	20.7071	140.448	18.5856	112.596	21.0143	39.14	21.3754
829.375	4.4778	52.249	21.549	107.121	20.6928	140.786	18.5709	113.06	21.0004	39.233	21.3756
830.895	4.4734	52.333	21.5288	107.396	20.6788	141.102	18.5582	113.46	20.9853	39.29	21.3756
831.818	4.4675	52.333	21.5137	107.691	20.6702	141.355	18.5438	113.861	20.9691	39.348	21.3755
832.619	4.4624	52.375	21.5009	107.965	20.6594	141.629	18.5305	114.304	20.9511	39.405	21.3752
834.056	4.454	52.502	21.4847	108.155	20.6444	141.862	18.5238	114.705	20.9285	39.455	21.3747
836.109	4.4245	52.607	21.4715	108.366	20.6279	142.072	18.5218	115.127	20.907	39.555	21.3745
838.121	4.4016	52.797	21.4633	108.535	20.6127	142.283	18.5117	115.506	20.8941	39.563	21.3747
839.784	4.3965	52.945	21.4586	108.619	20.6043	142.473	18.4838	115.928	20.8874	39.67	21.375
841.201	4.3939	53.092	21.4551	108.767	20.5949	142.663	18.4417	116.266	20.8782	39.827	21.3747
842.474	4.3909	53.346	21.4524	108.809	20.58	142.811	18.3824	116.645	20.8664	39.978	21.3749
843.808	4.3861	53.557	21.4474	108.83	20.5627	142.958	18.3192	117.025	20.8498	39.985	21.3747
845.307	4.3765	53.767	21.4415	108.809	20.5466	143.233	18.2711	117.383	20.8321	40.142	21.3747
846.805	4.3485	54	21.4386	108.851	20.5341	143.38	18.2321	117.7	20.8167	40.2	21.375
848.16	4.3117	54.19	21.4365	108.809	20.5258	143.676	18.2126	117.995	20.8049	40.243	21.3748
849.721	4.2987	54.4	21.4316	108.809	20.52	143.95	18.2084	118.311	20.7948	40.257	21.3752
851.671	4.2951	54.675	21.4232	108.851	20.5169	144.203	18.1986	118.565	20.783	40.307	21.3754
853.437	4.2899	54.907	21.4111	108.893	20.5161	144.477	18.181	118.839	20.7718	40.357	21.375
854.443	4.2862	55.139	21.4001	108.999	20.5142	144.773	18.1648	119.113	20.763	40.465	21.3752
855.038	4.2823	55.413	21.3848	109.167	20.5082	145.089	18.1609	119.387	20.755	40.572	21.375
856.311	4.2816	55.645	21.3667	109.315	20.4995	145.405	18.1614	119.619	20.7462	40.629	21.375
858.406	4.2891	55.877	21.35	109.547	20.488	145.701	18.1622	119.936	20.7372	40.722	21.3755
860.705	4.2927	56.172	21.327	109.779	20.477	145.996	18.1634	120.147	20.7218	40.73	21.3755
862.573	4.2929	56.446	21.3004	110.075	20.4662	146.291	18.1622	120.442	20.7077	40.837	21.3757
863.785	4.2917	56.784	21.2816	110.349	20.4525	146.545	18.16	120.695	20.7005	40.894	21.3761
864.627	4.2875	57.121	21.2564	110.623	20.4391	146.861	18.1548	120.948	20.6918	40.944	21.3759
865.899	4.2756	57.48	21.232	110.96	20.431	147.198	18.1504	121.243	20.6749	40.987	21.3759
867.644	4.2602	57.838	21.2107	111.256	20.4255	147.494	18.1479	121.497	20.6549	41.002	21.3759
869.451	4.2507	58.197	21.1873	111.614	20.4221	147.768	18.1465	121.813	20.6391	41.052	21.3759
871.237	4.2453	58.534	21.1598	111.91	20.4182	148.084	18.1415	122.129	20.6296	41.152	21.3756
872.88	4.2553	58.83	21.1311	112.184	20.4146	148.443	18.1324	122.425	20.6215	41.159	21.3761
874.399	4.2935	59.146	21.1109	112.458	20.4116	148.781	18.1183	122.804	20.6112	41.202	21.3764
875.713	4.3104	59.42	21.0952	112.669	20.407	149.118	18.0965	123.142	20.5954	41.209	21.3763
876.678	4.3134	59.631	21.0718	112.922	20.4019	149.519	18.074	123.542	20.5835	41.317	21.3763
877.766	4.3045	59.8	21.043	113.133	20.399	149.899	18.0561	123.985	20.5695	41.467	21.3757
879.45	4.2897	59.842	21.0194	113.302	20.3949	150.236	18.0436	124.407	20.55	41.481	21.3761
881.503	4.2547	59.927	21.0045	113.492	20.3907	150.616	18.0332	124.871	20.5352	41.532	21.3759
883.268	4.245	59.927	20.9939	113.66	20.3879	150.953	18.0218	125.356	20.5158	41.574	21.3764
884.562	4.2455	59.864	20.9771	113.85	20.3836	151.27	18.005	125.863	20.4966	41.639	21.3761
885.958	4.2597	59.842	20.9439	113.956	20.3787	151.586	17.9894	126.39	20.4671	41.689	21.3756
887.56	4.3107	59.695	20.9124	114.167	20.3594	151.86	17.9826	126.833	20.4213	41.854	21.3759
889.182	4.3512	59.653	20.893	114.356	20.3329	152.071	17.9786	127.297	20.3663	41.904	21.3759
890.517	4.3562	59.631	20.8812	114.589	20.3103	152.303	17.9696	127.719	20.3139	42.011	21.3756
891.646	4.3579	59.61	20.8727	114.736	20.2924	152.472	17.9583	128.141	20.2679	42.061	21.3754
892.796	4.3586	59.674	20.8647	114.884	20.2799	152.641	17.9466	128.52	20.2328	42.119	21.3757
894.356	4.3481	59.8	20.8569	115.053	20.2638	152.81	17.9319	128.9	20.2027	42.169	21.3754
896.224	4.3339	59.927	20.8509	115.221	20.2385	153.021	17.9096	129.238	20.1843	42.269	21.3752
898.154	4.3268	60.222	20.8423	115.369	20.2042	153.168	17.8762	129.512	20.1663	42.276	21.3752
899.92	4.3246	60.475	20.8281	115.474	20.1719	153.442	17.8499	129.765	20.1479	42.319	21.3752
901.276	4.3234	60.77	20.7958	115.58	20.1378	153.696	17.8313	129.997	20.1253	42.384	21.3748
902.384	4.3225	61.15	20.7385	115.686	20.1051	154.054	17.8191	130.187	20.1031	42.427	21.375
903.555	4.3168	61.53	20.6946	115.77	20.0805	154.307	17.8063	130.398	20.0846	42.491	21.3754
904.807	4.3074	61.909	20.6651	115.833	20.0625	154.708	17.7905	130.588	20.0679	42.649	21.3754
906.142	4.3087	62.268	20.6453	115.939	20.0499	155.067	17.7748	130.756	20.0355	42.699	21.3756
907.764	4.3168	62.605	20.6273	116.023	20.041	155.531	17.7625	130.925	19.9849	42.806	21.3756
909.714	4.3127	62.942	20.6039	116.129	20.0345	155.974	17.7481	131.094	19.9294	42.849	21.3759
911.562	4.3105	63.238	20.5772	116.276	20.0296	156.48	17.7256	131.326	19.8902	42.863	21.3759
913.02	4.308	63.554	20.5484	116.466	20.0253	156.965	17.7046	131.558	19.8758	42.914	21.3755
914.211	4.301	63.765	20.5171	116.656	20.0207	157.598	17.6835	131.79	19.8432	43.014	21.3747
915.402	4.2967	63.976	20.4897	116.888	20.0161	158.168	17.6569	132.043	19.8	43.021	21.3752
916.839	4.2935	64.081	20.4704	117.141	20.0114	158.8	17.6237	132.338	19.7667	43.064	21.3754
918.482	4.2896	64.166	20.4565	117.415	20.0044	159.37	17.5889	132.612	19.7479	43.078	21.3754
920.289	4.2822	64.25	20.4408	117.689	19.996	159.982	17.5533	132.95	19.7406	43.128	21.3754
922.055	4.2761	64.292	20.4123	118.006	19.9911	160.488	17.5178	133.329	19.7362	43.178	21.3754
923.677	4.2674	64.229	20.3558	118.343	19.9904	161.037	17.4771	133.688	19.7277	43.236	21.3757
924.929	4.2746	64.229	20.2836	118.744	19.993	161.564	17.4327	134.11	19.7174	43.286	21.3763
926.018	4.2823	64.187	20.2283	119.081	19.994	162.07	17.3801	134.532	19.7011	43.329	21.3756
927.414	4.2825	64.145	20.1917	119.419	19.994	162.576	17.3313	134.932	19.6772	43.343	21.3757
929.139	4.2738	64.081	20.1678	119.756	19.9925	163.019	17.2847	135.375	19.6524	43.386	21.3757
930.925	4.2388	64.103	20.1549	120.031	19.989	163.505	17.215	135.776	19.6245	43.393	21.3757
932.588	4.2214	64.124	20.1452	120.305	19.9817	163.905	17.1224	136.261	19.5901	43.501	21.3761
934.251	4.207	64.124	20.1366	120.495	19.9748	164.348	17.0463	136.704	19.5591	43.551	21.3756
935.874	4.1839	64.166	20.1316	120.642	19.969	164.834	16.9963	137.147	19.5326	43.658	21.3761
937.393	4.1757	64.271	20.1268	120.706	19.9626	165.277	16.9701	137.527	19.5143	43.715	21.3765
938.584	4.1691	64.355	20.1225	120.726	19.9547	165.72	16.9452	137.97	19.4989	43.766	21.3757
939.775	4.1651	64.524	20.119	120.684	19.9469	166.184	16.906	138.392	19.4795	43.809	21.3759
941.254	4.1613	64.63	20.1165	120.621	19.9395	166.627	16.8668	138.813	19.4552	43.873	21.3761
943.081	4.1572	64.82	20.115	120.537	19.9334	167.07	16.844	139.172	19.4367	43.923	21.3761
944.929	4.1542	64.967	20.1137	120.431	19.9291	167.513	16.8346	139.552	19.4289	44.181	21.3759
946.325	4.1504	65.199	20.1131	120.347	19.9272	167.914	16.8207	139.91	19.4196	44.231	21.3768
947.578	4.1468	65.41	20.1111	120.284	19.9262	168.42	16.7971	140.29	19.3956	44.245	21.3763
949.118	4.1449	65.642	20.1031	120.284	19.9246	168.842	16.7745	140.628	19.3613	44.295	21.3763
950.884	4.1435	65.832	20.091	120.305	19.9229	169.285	16.7536	140.923	19.3278	44.353	21.3759
952.547	4.1392	66.001	20.0779	120.431	19.9214	169.707	16.7392	141.281	19.3085	44.403	21.3763
953.82	4.1261	66.212	20.0625	120.642	19.919	170.087	16.7328	141.598	19.2961	44.503	21.3761
955.094	4.1094	66.402	20.0454	120.938	19.9163	170.487	16.7244	141.893	19.2859	44.51	21.3761
956.716	4.0966	66.528	20.0312	121.233	19.9125	170.846	16.7031	142.21	19.2598	44.553	21.3763
958.358	4.0865	66.739	20.0199	121.613	19.9028	171.226	16.6731	142.505	19.2233	44.603	21.3765
959.713	4.0827	66.824	20.0099	121.971	19.8879	171.627	16.6479	142.843	19.1861	44.618	21.3759
960.987	4.0767	67.014	19.9988	122.456	19.876	171.964	16.6319	143.159	19.1548	44.661	21.3756
962.65	4.0659	67.161	19.9859	122.921	19.8676	172.365	16.6203	143.518	19.1363	44.725	21.3761
964.58	4.049	67.309	19.9707	123.49	19.8613	172.744	16.6072	143.813	19.1271	44.768	21.3759
966.387	4.0367	67.456	19.9527	124.06	19.8563	173.187	16.5774	144.15	19.1188	44.775	21.3757
967.845	4.0194	67.499	19.9353	124.587	19.8518	173.631	16.551	144.488	19.107	44.818	21.3756
969.324	3.9965	67.667	19.922	124.988	19.8433	174.095	16.5331	144.825	19.0923	44.882	21.3756
970.905	3.9794	67.836	19.9124	125.431	19.8277	174.664	16.5215	145.205	19.0808	44.99	21.3757
972.528	3.9691	67.963	19.9073	125.853	19.8068	175.149	16.5122	145.585	19.071	45.033	21.3759
973.944	3.96	68.132	19.9048	126.106	19.7837	175.74	16.5011	145.985	19.0646	45.047	21.3764
975.197	3.9477	68.3	19.907	126.253	19.7613	176.288	16.484	146.344	19.0595	45.097	21.3764
976.696	3.9298	68.49	19.9022	126.422	19.7427	176.942	16.4645	146.787	19.0488	45.147	21.3766
978.38	3.9142	68.595	19.8954	126.443	19.7272	177.533	16.4436	147.209	19.038	45.248	21.3768
980.146	3.9071	68.764	19.8885	126.422	19.7134	178.145	16.4215	147.652	19.0293	45.255	21.3766
981.707	3.9022	68.933	19.8806	126.359	19.6976	178.736	16.4011	148.116	19.0236	45.312	21.3764
983.206	3.8963	69.123	19.874	126.253	19.6804	179.39	16.3817	148.495	19.0164	45.419	21.3768
984.786	3.8935	69.292	19.8695	126.169	19.6639	179.875	16.3524	148.938	19.0075	45.52	21.3768
986.511	3.8962	69.439	19.868	126.043	19.6504	180.339	16.3229	149.381	18.9939	45.563	21.3768
988.154	3.8881	69.629	19.8696	125.916	19.6388	180.782	16.2912	149.719	18.9752	45.62	21.3768
989.756	3.8836	69.861	19.8722	125.81	19.6297	181.183	16.2562	150.098	18.9479	45.627	21.3768
991.317	3.8826	70.072	19.8744	125.768	19.6251	181.52	16.2017	150.436	18.9197	45.72	21.377
992.713	3.8806	70.325	19.8785	125.726	19.6228	181.816	16.1168	150.752	18.8901	45.734	21.3771
994.007	3.8758	70.515	19.8827	125.768	19.6207	182.069	16.0456	151.048	18.8616	45.885	21.377
995.506	3.873	70.789	19.8856	125.831	19.6198	182.343	16.0118	151.301	18.8439	45.892	21.3773
997.231	3.866	71.021	19.8883	125.958	19.6167	182.554	16.0026	151.575	18.8266	45.949	21.3774
998.853	3.8573	71.274	19.8907	126.211	19.6112	182.892	15.9998	151.786	18.7993	45.999	21.3768
1000.291	3.8501	71.422	19.8928	126.38	19.605	183.208	15.9943	151.976	18.7755	46.057	21.3773
1001.749	3.8455	71.654	19.8948	126.717	19.5991	183.546	15.9816	152.208	18.76	46.214	21.3772
1003.227	3.8383	71.78	19.8965	127.055	19.589	183.925	15.9683	152.398	18.7523	46.372	21.3768
1004.46	3.8229	71.886	19.8976	127.308	19.5785	184.389	15.96	152.672	18.7522	46.415	21.3768
1005.507	3.8033	71.949	19.898	127.688	19.5725	184.811	15.9552	152.82	18.7489	46.536	21.3766
1006.739	3.778	71.991	19.898	128.046	19.5691	185.275	15.9503	153.115	18.7368	46.586	21.377
1008.3	3.7191	72.076	19.8978	128.384	19.5668	185.824	15.9463	153.368	18.7223	46.737	21.3773
1010.066	3.6764	72.055	19.8976	128.763	19.565	186.393	15.9442	153.642	18.6957	46.909	21.3768
1011.647	3.6555	72.139	19.8971	129.101	19.5635	187.005	15.9415	153.959	18.67	46.944	21.3768
1012.982	3.6331	72.097	19.8963	129.354	19.5612	187.575	15.9395	154.339	18.6502	46.959	21.3771
1013.968	3.6067	72.118	19.8957	129.628	19.5524	188.165	15.9387	154.739	18.6359	47.002	21.377
1014.728	3.5857	72.16	19.8955	129.903	19.5322	188.714	15.935	155.14	18.6251	47.224	21.3768
1015.919	3.5619	72.118	19.8958	130.071	19.5038	189.241	15.9296	155.625	18.6134	47.331	21.3771
1017.706	3.5354	72.118	19.8964	130.177	19.4757	189.748	15.922	156.131	18.6016	47.374	21.3781
1019.739	3.5186	72.181	19.8965	130.325	19.4493	190.296	15.906	156.68	18.5858	47.388	21.3774
1021.525	3.5135	72.224	19.8961	130.43	19.4282	190.718	15.8853	157.165	18.568	47.424	21.3775
1022.901	3.5099	72.245	19.8954	130.578	19.4068	191.161	15.8709	157.692	18.5489	47.438	21.3782
1024.051	3.5028	72.329	19.8946	130.725	19.3762	191.562	15.8632	158.177	18.5283	47.481	21.3782
1025.468	3.4997	72.413	19.8937	130.81	19.3401	191.942	15.8538	158.642	18.5125	47.489	21.3782
1027.235	3.4971	72.498	19.8927	130.957	19.3111	192.321	15.8305	159.106	18.5018	47.582	21.3786
1029.124	3.4943	72.624	19.8919	131.189	19.2737	192.68	15.8015	159.549	18.4903	47.596	21.3784
1030.89	3.4893	72.687	19.8904	131.379	19.2435	193.039	15.7826	159.928	18.4744	47.653	21.3784
1032.492	3.482	72.793	19.8896	131.59	19.2351	193.355	15.7707	160.266	18.4543	47.689	21.3784
1034.032	3.4763	72.919	19.889	131.822	19.227	193.714	15.7592	160.582	18.4372	47.703	21.3782
1035.449	3.4718	73.046	19.8876	132.054	19.2259	194.072	15.744	160.92	18.4256	47.811	21.3781
1036.804	3.4676	73.151	19.8842	132.265	19.2196	194.431	15.7182	161.173	18.4147	47.854	21.3784
1037.975	3.463	73.299	19.8787	132.561	19.2116	194.748	15.6932	161.468	18.4001	47.904	21.3782
1039.228	3.459	73.425	19.8675	132.772	19.2054	195.106	15.6754	161.7	18.3861	47.918	21.3782
1040.974	3.4543	73.594	19.8503	133.025	19.199	195.402	15.6596	161.953	18.3758	48.011	21.3789
1043.089	3.4431	73.763	19.8307	133.193	19.1935	195.76	15.6512	162.164	18.3612	48.026	21.3786
1044.896	3.4373	73.931	19.811	133.383	19.1903	196.098	15.6438	162.439	18.3377	48.061	21.3786
1046.108	3.4258	74.142	19.7919	133.489	19.1858	196.435	15.624	162.692	18.2975	48.076	21.3791
1047.361	3.4065	74.311	19.7737	133.594	19.1807	196.773	15.5989	162.966	18.2557	48.169	21.3787
1048.921	3.391	74.543	19.7569	133.657	19.1728	197.152	15.5784	163.219	18.2189	48.24	21.3791
1050.729	3.3848	74.733	19.7427	133.763	19.1634	197.511	15.5633	163.493	18.1927	48.276	21.3791
1052.721	3.3833	75.007	19.7326	133.826	19.1564	197.933	15.5539	163.831	18.1776	48.291	21.3793
1054.734	3.3806	75.218	19.7294	133.847	19.1501	198.313	15.5411	164.189	18.1647	48.341	21.3791
1056.316	3.3766	75.408	19.7301	133.974	19.1422	198.714	15.5206	164.506	18.1534	48.434	21.3793
1057.281	3.3707	75.64	19.7328	134.1	19.1304	199.114	15.4979	164.864	18.1423	48.555	21.3793
1058.082	3.3683	75.872	19.7346	134.206	19.1138	199.536	15.4739	165.223	18.1326	48.598	21.3793
1059.232	3.3713	75.999	19.7357	134.396	19.1012	199.937	15.4493	165.624	18.1267	48.613	21.3794
1060.875	3.3863	76.189	19.7344	134.607	19.0895	200.38	15.4312	165.982	18.1195	48.649	21.3794
1062.949	3.408	76.315	19.727	134.86	19.0831	200.781	15.4202	166.383	18.1126	48.806	21.3794
1065.146	3.434	76.421	19.7146	135.197	19.0678	201.224	15.3968	166.784	18.1066	48.82	21.3795
1067.077	3.4437	76.484	19.6965	135.429	19.0464	201.688	15.3668	167.185	18.1025	48.928	21.3796
1068.453	3.4499	76.569	19.676	135.767	19.0313	202.131	15.3454	167.585	18.0967	49.092	21.3798
1069.562	3.4545	76.547	19.6598	136.147	19.0232	202.532	15.3322	167.965	18.0854	49.128	21.3798
1070.877	3.4613	76.59	19.644	136.442	19.0182	202.954	15.3067	168.387	18.0703	49.143	21.3794
1072.478	3.4601	76.547	19.6305	136.758	19.0129	203.313	15.2792	168.788	18.057	49.25	21.3797
1074.245	3.453	76.569	19.6202	137.033	19.0051	203.671	15.2505	169.21	18.049	49.286	21.3793
1076.093	3.4435	76.526	19.6143	137.265	18.9938	204.072	15.2194	169.568	18.0384	49.3	21.3794
1077.736	3.4341	76.547	19.6117	137.433	18.9797	204.431	15.191	169.969	18.0236	49.343	21.3794
1079.153	3.4209	76.526	19.61	137.581	18.9633	204.747	15.1779	170.349	18.0075	49.443	21.3794
1080.263	3.4007	76.59	19.6089	137.686	18.9487	205.042	15.1678	170.728	17.9954	49.622	21.3794
1081.515	3.3872	76.632	19.6073	137.75	18.9326	205.338	15.1531	171.15	17.9858	49.658	21.3798
1083.302	3.3667	76.695	19.605	137.75	18.917	205.633	15.1396	171.488	17.9709	49.73	21.3802
1085.479	3.3351	76.843	19.6005	137.75	18.901	205.95	15.1231	171.783	17.9526	49.837	21.3796
1087.574	3.3189	76.99	19.5941	137.792	18.8833	206.245	15.1082	172.142	17.9287	49.923	21.3794
1089.094	3.3178	77.18	19.5852	137.813	18.8681	206.519	15.0941	172.416	17.9056	49.98	21.3794
1089.977	3.3182	77.433	19.5741	137.897	18.8558	206.794	15.0792	172.753	17.8921	50.045	21.379
1091.086	3.3194	77.665	19.5636	138.003	18.8418	207.047	15.0719	173.091	17.8841	50.102	21.3786
1092.853	3.318	77.897	19.5526	138.129	18.8282	207.384	15.0646	173.281	17.8797	50.245	21.3781
1094.886	3.3143	78.15	19.5409	138.341	18.8175	207.637	15.0538	173.576	17.8733	50.26	21.3778
1096.488	3.3111	78.403	19.5315	138.53	18.804	207.912	15.0434	173.829	17.8612	50.353	21.3782
1097.802	3.3089	78.72	19.5267	138.826	18.7823	208.228	15.0364	174.061	17.8472	50.367	21.3784
1099.24	3.3037	79.015	19.5245	139.1	18.7613	208.502	15.0326	174.293	17.8369	50.46	21.3787
1100.883	3.2945	79.289	19.5232	139.353	18.7451	208.861	15.0302	174.61	17.8311	50.475	21.3787
1102.526	3.2908	79.563	19.5192	139.648	18.7351	209.177	15.0292	174.842	17.8293	50.561	21.3784
1104.066	3.2893	79.837	19.5074	139.965	18.7278	209.494	15.0286	175.137	17.8241	50.618	21.3779
1105.812	3.2874	80.069	19.4939	140.26	18.7228	209.852	15.0282	175.411	17.8142	50.632	21.3778
1107.64	3.2859	80.281	19.477	140.555	18.719	210.211	15.0272	175.749	17.8025	50.725	21.3774
1109.078	3.2839	80.534	19.45	140.851	18.7146	210.57	15.0249	176.086	17.786	50.74	21.3773
1109.92	3.279	80.723	19.417	141.125	18.7093	210.907	15.0214	176.466	17.7734	50.79	21.377
1111.215	3.2743	80.871	19.3868	141.336	18.7043	211.245	15.0185	176.803	17.7657	50.897	21.3774
1113.104	3.2645	81.04	19.3585	141.589	18.6978	211.603	15.0162	177.183	17.7591	50.933	21.377
1115.056	3.2532	81.166	19.3333	141.737	18.6894	211.983	15.0133	177.584	17.7528	50.954	21.3766
1116.719	3.2504	81.272	19.3065	141.927	18.6789	212.3	15.0074	178.006	17.7473	50.99	21.3761
1118.157	3.2489	81.356	19.2671	142.074	18.6694	212.679	14.9999	178.407	17.7384	51.062	21.3763
1119.348	3.2462	81.462	19.2123	142.222	18.6608	212.996	14.9924	178.786	17.7207	51.162	21.3754
1120.457	3.2415	81.504	19.1687	142.306	18.6515	213.354	14.985	179.25	17.6999	51.205	21.3752
1121.854	3.2306	81.588	19.1504	142.454	18.6443	213.671	14.9785	179.609	17.6829	51.27	21.375
1123.661	3.2234	81.673	19.1115	142.602	18.6351	213.987	14.9722	179.989	17.6729	51.413	21.3749
1125.592	3.2206	81.757	19.0579	142.728	18.6202	214.304	14.9624	180.326	17.6647	51.434	21.3748
1127.4	3.2189	81.841	19.0191	142.918	18.6083	214.578	14.9484	180.664	17.6553	51.47	21.3747
1128.796	3.2181	81.926	18.9938	143.023	18.5963	214.789	14.9372	181.022	17.6399	51.52	21.375
1129.782	3.2171	81.989	18.9808	143.192	18.5927	215.084	14.9271	181.276	17.6143	51.542	21.375
1130.871	3.2149	82.137	18.9744	143.382	18.5893	215.316	14.9217	181.508	17.588	51.642	21.3747
1132.432	3.2108	82.2	18.9686	143.551	18.5833	215.591	14.9208	181.761	17.5744	51.678	21.3748
1134.383	3.2083	82.263	18.9663	143.741	18.5767	215.802	14.9167	182.014	17.564	51.699	21.3749
1136.17	3.2062	82.432	18.9618	143.909	18.5712	216.076	14.9068	182.183	17.5481	51.749	21.3752
1137.711	3.205	82.58	18.9543	144.099	18.5672	216.329	14.8933	182.478	17.5323	51.95	21.3752
1139.067	3.2036	82.685	18.945	144.162	18.5638	216.688	14.8772	182.731	17.5238	51.964	21.3752
1140.464	3.2006	82.854	18.9292	144.331	18.5604	217.025	14.8599	182.984	17.5029	52.014	21.3756
1141.86	3.1958	83.044	18.9112	144.416	18.5552	217.32	14.8471	183.259	17.4529	52.072	21.3764
1143.175	3.1926	83.255	18.8967	144.521	18.5479	217.637	14.8374	183.554	17.416	52.107	21.3752
1144.571	3.1889	83.465	18.8852	144.605	18.5393	218.038	14.8318	183.913	17.3975	52.158	21.3743
1146.173	3.1868	83.719	18.8759	144.69	18.5305	218.418	14.8301	184.271	17.3862	52.179	21.3747
1148.022	3.1869	83.951	18.8696	144.732	18.5189	218.818	14.8303	184.693	17.367	52.265	21.3748
1149.932	3.1866	84.225	18.866	144.816	18.5026	219.219	14.8282	185.115	17.3427	52.286	21.3755
1151.473	3.1875	84.478	18.8658	144.943	18.4879	219.641	14.825	185.558	17.3222	52.322	21.3757
1152.459	3.1893	84.752	18.8674	145.048	18.4765	220.042	14.821	186.001	17.3055	52.423	21.3756
1153.507	3.1911	85.005	18.8697	145.175	18.4693	220.401	14.8178	186.528	17.2873	52.48	21.3761
1154.986	3.193	85.258	18.873	145.344	18.4651	220.759	14.8124	186.929	17.2644	52.494	21.3768
1156.876	3.1932	85.469	18.8745	145.513	18.4619	221.139	14.8038	187.435	17.2399	52.551	21.3768
1158.745	3.1947	85.638	18.8729	145.745	18.4594	221.434	14.795	187.921	17.2136	52.602	21.3763
1160.224	3.1969	85.828	18.8693	145.977	18.4553	221.73	14.7832	188.279	17.1936	52.637	21.3766
1161.477	3.1976	85.954	18.8627	146.251	18.4488	221.983	14.7623	188.68	17.1821	52.709	21.3763
1162.791	3.1972	86.039	18.8526	146.483	18.4423	222.32	14.7463	189.038	17.1698	52.795	21.3763
1164.27	3.1977	86.081	18.8411	146.778	18.4375	222.595	14.736	189.355	17.16	52.816	21.3747
1165.975	3.2157	86.123	18.83	147.116	18.4344	222.848	14.7154	189.671	17.1526	52.866	21.3749
1167.844	3.2522	86.165	18.8203	147.411	18.433	223.08	14.6814	190.009	17.1487	52.902	21.3752
1169.631	3.2686	86.165	18.8126	147.749	18.4314	223.396	14.6518	190.241	17.1445	52.924	21.3754
1170.987	3.2693	86.229	18.8067	148.044	18.4293	223.65	14.6391	190.536	17.1373	53.031	21.3759
1171.891	3.244	86.292	18.8015	148.318	18.4256	223.945	14.6307	190.768	17.1282	53.081	21.3763
1173.103	3.2283	86.313	18.7974	148.592	18.4203	224.24	14.6167	190.979	17.1203	53.138	21.3768
1174.746	3.2243	86.461	18.7927	148.888	18.4131	224.557	14.6022	191.19	17.1182	53.167	21.3775
1176.513	3.2188	86.587	18.7849	149.141	18.4047	224.831	14.593	191.443	17.1185	53.224	21.377
1178.156	3.2352	86.756	18.7755	149.373	18.3958	225.169	14.5875	191.696	17.1139	53.239	21.3774
1179.656	3.2669	86.883	18.766	149.626	18.3886	225.422	14.5828	191.97	17.1055	53.275	21.3773
1181.115	3.3153	87.093	18.755	149.816	18.3835	225.696	14.5804	192.266	17.0923	53.296	21.3774
1182.593	3.3345	87.325	18.7449	149.985	18.3772	225.991	14.5783	192.561	17.0801	53.382	21.3773
1183.887	3.3626	87.536	18.7379	150.195	18.3712	226.224	14.5741	192.941	17.0698	53.439	21.3777
1185.099	3.3726	87.81	18.732	150.364	18.3666	226.477	14.5638	193.299	17.0622	53.561	21.3773
1186.681	3.3516	88.064	18.727	150.512	18.362	226.667	14.5456	193.658	17.0565	53.597	21.3771
1188.509	3.3293	88.274	18.7235	150.66	18.3548	226.899	14.5197	194.08	17.0526	53.647	21.3775
1190.214	3.3226	88.485	18.7206	150.765	18.3477	227.131	14.4928	194.481	17.0504	53.668	21.3775
1191.467	3.3142	88.675	18.7157	150.934	18.3398	227.384	14.4642	194.945	17.0469	53.704	21.3773
1192.515	3.3028	88.886	18.7082	151.082	18.3283	227.658	14.4418	195.367	17.0393	53.718	21.3774
1193.829	3.2935	89.055	18.6998	151.25	18.3151	227.996	14.4271	195.852	17.0304	53.826	21.3778
1195.555	3.2824	89.224	18.6914	151.335	18.293	228.354	14.4095	196.274	17.0155	54.077	21.3775
1197.383	3.2749	89.35	18.6788	151.461	18.2567	228.629	14.3926	196.696	16.9846	54.148	21.3775
1199.15	3.2627	89.456	18.6579	151.567	18.2179	228.924	14.3833	197.097	16.9512	54.198	21.3775
1200.424	3.2554	89.498	18.6317	151.714	18.1842	229.261	14.3834	197.476	16.9325	54.256	21.3777
1201.594	3.2518	89.561	18.6062	151.841	18.1573	229.578	14.3888	197.877	16.9159	54.291	21.3777
1202.971	3.2484	89.582	18.5882	151.946	18.1449	229.852	14.3928	198.257	16.8985	54.392	21.3775
1204.594	3.2445	89.582	18.5752	152.094	18.1402	230.126	14.3938	198.616	16.89	54.463	21.3779
1206.073	3.2426	89.603	18.567	152.2	18.137	230.401	14.3918	199.016	16.883	54.52	21.3777
1207.552	3.2415	89.603	18.5623	152.347	18.1377	230.696	14.3872	199.333	16.8706	54.714	21.3777
1209.236	3.2411	89.625	18.5593	152.495	18.1376	230.949	14.3816	199.691	16.852	54.735	21.378
1211.024	3.2408	89.709	18.5574	152.643	18.1394	231.245	14.3782	200.029	16.8297	54.785	21.378
1212.38	3.2405	89.772	18.5557	152.685	18.1397	231.477	14.3744	200.388	16.8104	54.929	21.3781
1213.14	3.24	89.857	18.5534	152.875	18.1415	231.751	14.3699	200.683	16.7975	54.979	21.3775
1213.961	3.2359	89.962	18.5504	153.043	18.1401	231.962	14.3616	200.999	16.7885	55.244	21.3777
1215.502	3.2235	90.131	18.5467	153.149	18.1316	232.236	14.3456	201.316	16.781	55.265	21.3782
1217.761	3.2004	90.342	18.5428	153.275	18.122	232.447	14.3321	201.632	16.7757	55.315	21.3779
1220.062	3.188	90.574	18.5394	153.465	18.1135	232.764	14.3274	201.906	16.7637	55.373	21.3781
1221.706	3.1834	90.848	18.5364	153.634	18.1085	233.059	14.3242	202.16	16.748	55.509	21.3782
1222.548	3.1752	91.122	18.5326	153.782	18.1049	233.312	14.318	202.476	16.7327	55.53	21.3784
1223.431	3.1624	91.418	18.5278	153.993	18.103	233.586	14.3146	202.75	16.7143	55.638	21.3782
1224.993	3.1504	91.755	18.5228	154.119	18.1004	233.882	14.3133	202.982	16.7006	55.795	21.3786
1226.923	3.1389	92.008	18.5191	154.309	18.1004	234.156	14.3149	203.235	16.6935	56.067	21.3778
1228.629	3.1274	92.304	18.5168	154.52	18.1001	234.367	14.3163	203.573	16.6902	56.096	21.3782
1230.026	3.1191	92.599	18.5157	154.71	18.0982	234.662	14.3161	203.847	16.6863	56.225	21.3778
1231.341	3.1134	92.873	18.5151	154.942	18.0968	234.852	14.3142	204.121	16.6814	56.275	21.3784
1232.574	3.1135	93.147	18.5136	155.132	18.0974	235.084	14.3109	204.416	16.6736	56.361	21.3786
1233.765	3.1103	93.379	18.5101	155.385	18.0955	235.316	14.3082	204.733	16.6641	56.418	21.3784
1235.285	3.1043	93.527	18.502	155.659	18.0907	235.57	14.3067	205.091	16.6551	56.576	21.3787
1236.99	3.1032	93.653	18.4912	155.954	18.0847	235.759	14.308	205.408	16.6469	56.755	21.3786
1238.839	3.1138	93.78	18.4721	156.25	18.0775	235.991	14.3098	205.787	16.6389	56.862	21.3778
1240.667	3.1194	93.885	18.443	156.608	18.0668	236.266	14.3105	206.125	16.6338	57.056	21.378
1242.249	3.1284	93.906	18.4162	156.904	18.0554	236.561	14.3085	206.441	16.6293	57.127	21.3779
1243.461	3.1442	93.949	18.3955	157.136	18.046	236.856	14.3058	206.821	16.623	57.271	21.3782
1244.571	3.1487	94.054	18.3762	157.473	18.0412	237.152	14.3012	207.243	16.6158	57.321	21.3782
1245.927	3.1422	94.096	18.3593	157.748	18.0357	237.468	14.2961	207.644	16.6086	57.371	21.3784
1247.365	3.1382	94.159	18.3447	158.001	18.0278	237.806	14.2927	208.024	16.6011	57.478	21.3786
1248.803	3.1537	94.265	18.3328	158.233	18.0188	238.164	14.2917	208.403	16.5954	57.5	21.3784
1250.467	3.2	94.328	18.3242	158.423	18.0064	238.502	14.292	208.762	16.5886	57.643	21.3786
1252.316	3.2182	94.434	18.3161	158.591	17.9969	238.861	14.293	209.121	16.5776	57.693	21.3782
1253.918	3.2166	94.518	18.3056	158.739	17.9894	239.156	14.2939	209.543	16.568	57.801	21.3781
1255.233	3.2191	94.645	18.2929	158.845	17.9845	239.409	14.2942	209.901	16.566	57.908	21.3779
1256.61	3.2251	94.771	18.2814	159.013	17.9752	239.726	14.2935	210.239	16.5658	58.066	21.3777
1258.192	3.2237	94.919	18.2708	159.098	17.9636	239.958	14.2921	210.577	16.5648	58.223	21.3768
1259.732	3.2223	95.024	18.2589	159.203	17.9545	240.274	14.2907	210.914	16.5609	58.438	21.3772
1260.903	3.2215	95.13	18.2488	159.351	17.9478	240.527	14.2902	211.252	16.5572	58.495	21.3768
1261.807	3.2206	95.277	18.2396	159.435	17.9452	240.696	14.2895	211.589	16.5544	58.517	21.3779
1263.06	3.2163	95.404	18.2321	159.583	17.936	240.97	14.2881	211.905	16.5491	58.545	21.3777
1264.992	3.2132	95.573	18.2267	159.709	17.9125	241.266	14.2861	212.243	16.5408	58.653	21.3775
1267.19	3.2126	95.72	18.2214	159.857	17.8839	241.498	14.2831	212.56	16.536	58.674	21.377
1269.101	3.2122	95.847	18.2154	159.984	17.8666	241.73	14.2811	212.876	16.5348	58.703	21.3764
1270.333	3.2102	96.037	18.2107	160.131	17.8528	242.025	14.28	213.214	16.5299	58.939	21.377
1271.032	3.2063	96.227	18.2072	160.279	17.8346	242.279	14.2793	213.509	16.5207	58.968	21.3757
1271.874	3.2018	96.459	18.1998	160.385	17.8174	242.532	14.2791	213.867	16.5111	59.076	21.3757
1273.374	3.1996	96.649	18.1867	160.532	17.8013	242.848	14.279	214.205	16.5028	59.183	21.3759
1275.285	3.1972	96.881	18.1719	160.638	17.787	243.123	14.2794	214.5	16.4938	59.204	21.3761
1277.401	3.1917	97.071	18.1568	160.785	17.7737	243.355	14.2795	214.859	16.4782	59.29	21.3759
1279.27	3.188	97.282	18.1421	160.954	17.7577	243.65	14.2795	215.218	16.4661	59.369	21.3759
1280.667	3.1854	97.514	18.1311	161.06	17.7424	243.903	14.2795	215.576	16.4588	59.419	21.3763
1281.592	3.1847	97.745	18.1228	161.186	17.73	244.135	14.2794	215.914	16.4521	59.448	21.3766
1282.496	3.1832	97.914	18.1176	161.313	17.7197	244.473	14.2793	216.272	16.4436	59.505	21.3766
1283.872	3.1767	98.083	18.1115	161.503	17.71	244.726	14.2791	216.568	16.4343	59.555	21.3768
1285.721	3.1726	98.273	18.1045	161.65	17.699	245.064	14.2786	216.926	16.427	59.613	21.3766
1287.817	3.1708	98.484	18.0951	161.84	17.689	245.317	14.2784	217.243	16.4221	59.663	21.3768
1289.604	3.1696	98.61	18.0786	162.03	17.6821	245.654	14.2781	217.58	16.4179	59.684	21.3763
1290.734	3.1686	98.779	18.0585	162.304	17.6772	246.013	14.2782	217.875	16.4118	59.713	21.3761
1291.392	3.1677	98.905	18.0397	162.494	17.6723	246.351	14.2786	218.192	16.4081	59.77	21.3763
1292.604	3.1664	98.99	18.0255	162.726	17.6693	246.688	14.2791	218.487	16.4039	59.82	21.3764
1294.474	3.1659	99.095	18.0136	162.958	17.6676	247.089	14.2796	218.804	16.3933	59.899	21.3757
1296.507	3.167	99.18	18.0037	163.19	17.6667	247.427	14.2803	219.078	16.3846	59.928	21.3757
1298.13	3.1736	99.222	17.9969	163.422	17.6675	247.848	14.2807	219.394	16.3716	59.985	21.3775
1299.363	3.1769	99.306	17.9921	163.718	17.6694	248.186	14.2816	219.711	16.3528	60.035	21.3775
1300.555	3.1742	99.348	17.9879	163.971	17.6681	248.524	14.2822	220.006	16.3327	60.085	21.377
1302.034	3.1761	99.39	17.9842	164.203	17.6622	248.84	14.2825	220.386	16.318	60.221	21.3775
1303.678	3.1787	99.475	17.9806	164.435	17.658	249.199	14.2826	220.681	16.3081	60.3	21.3773
1305.26	3.1804	99.517	17.9771	164.73	17.6567	249.515	14.2827	221.019	16.2989	60.357	21.3768
1306.739	3.1811	99.538	17.9744	164.92	17.653	249.726	14.2828	221.398	16.2866	60.486	21.3774
1307.993	3.1821	99.58	17.972	165.173	17.6492	250.001	14.283	221.778	16.2723	60.593	21.3766
1309.369	3.1793	99.665	17.9702	165.384	17.6451	250.254	14.2823	222.158	16.2538	60.751	21.3774
1310.89	3.1785	99.77	17.9684	165.595	17.6393	250.465	14.2772	222.58	16.2321	60.887	21.3777
1312.39	3.178	99.897	17.9657	165.827	17.6357	250.718	14.2645	222.96	16.2113	60.937	21.3773
1313.725	3.1769	100.044	17.9609	166.038	17.6335	250.929	14.2535	223.381	16.1949	61.073	21.3772
1315.122	3.1765	100.213	17.953	166.249	17.6323	251.182	14.2461	223.825	16.1798	61.209	21.377
1316.786	3.1762	100.361	17.9444	166.523	17.6188	251.435	14.242	224.268	16.1675	61.582	21.378
1318.574	3.1747	100.593	17.9355	166.713	17.5968	251.688	14.2422	224.69	16.1547	61.653	21.3773
1320.279	3.172	100.804	17.9255	166.924	17.5779	252.026	14.2421	225.069	16.1333	61.682	21.3775
1321.574	3.1676	101.057	17.9127	167.114	17.5549	252.3	14.2415	225.449	16.1126	61.926	21.3768
1322.58	3.1643	101.247	17.8954	167.325	17.527	252.659	14.2425	225.808	16.0988	62.054	21.377
1323.649	3.1618	101.521	17.8732	167.473	17.5117	253.039	14.244	226.124	16.0895	62.112	21.3768
1325.169	3.1585	101.816	17.8532	167.62	17.5051	253.44	14.2449	226.419	16.0759	62.191	21.3771
1327.141	3.1554	102.048	17.841	167.768	17.5033	253.883	14.2458	226.672	16.0615	62.327	21.3777
1328.97	3.1528	102.301	17.8358	167.873	17.4939	254.262	14.2471	226.883	16.0496	62.377	21.3781
1330.306	3.1512	102.555	17.8337	167.979	17.4821	254.748	14.2487	227.095	16.0367	62.642	21.3772
1331.477	3.1497	102.766	17.8325	168.063	17.4727	255.212	14.2496	227.242	16.0257	62.749	21.377
1332.751	3.1467	103.04	17.8304	168.127	17.465	255.718	14.2501	227.411	16.0213	62.878	21.3777
1334.395	3.1379	103.335	17.8258	168.169	17.4559	256.161	14.2493	227.601	16.0211	62.907	21.378
1336.285	3.1271	103.504	17.8171	168.274	17.4432	256.604	14.2474	227.769	16.0197	63.201	21.3777
1337.806	3.1216	103.694	17.8084	168.359	17.429	256.984	14.2458	227.98	16.0126	63.337	21.3766
1338.689	3.1199	103.862	17.8006	168.443	17.4256	257.385	14.2447	228.191	15.9938	63.602	21.3757
1339.634	3.119	103.968	17.7912	168.549	17.427	257.765	14.2428	228.465	15.9737	63.652	21.3757
1341.258	3.1169	104.073	17.7814	168.675	17.4193	258.081	14.2387	228.74	15.9615	63.759	21.3765
1343.271	3.1174	104.158	17.7704	168.844	17.3849	258.419	14.2358	229.014	15.9548	63.788	21.3771
1345.12	3.119	104.179	17.7565	168.949	17.3501	258.714	14.2345	229.373	15.9509	63.817	21.3765
1346.497	3.1205	104.179	17.7438	169.16	17.3259	258.946	14.2334	229.731	15.9482	63.867	21.377
1347.689	3.1217	104.158	17.732	169.434	17.3033	259.22	14.233	230.132	15.9462	63.924	21.3775
1349.024	3.123	104.2	17.7229	169.624	17.2836	259.495	14.2322	230.575	15.9452	64.003	21.3773
1350.668	3.1237	104.137	17.7174	169.835	17.2663	259.685	14.2271	231.039	15.9441	64.132	21.378
1352.168	3.1248	104.115	17.7145	170.088	17.2556	259.98	14.2164	231.461	15.9424	64.16	21.3784
1353.586	3.128	104.158	17.7132	170.32	17.251	260.297	14.2046	231.967	15.9414	64.239	21.3777
1354.88	3.1315	104.179	17.712	170.637	17.2492	260.55	14.1981	232.474	15.9388	64.297	21.3778
1356.277	3.1331	104.221	17.7113	170.869	17.2489	260.866	14.1974	232.938	15.9359	64.347	21.3778
1357.798	3.1329	104.369	17.71	171.164	17.246	261.204	14.1996	233.423	15.9331	64.425	21.3775
1359.4	3.1319	104.495	17.7064	171.354	17.2421	261.541	14.2035	233.866	15.9276	64.454	21.3775
1361.003	3.1351	104.685	17.6997	171.586	17.2392	261.879	14.2061	234.246	15.9221	64.612	21.3774
1362.544	3.1399	104.875	17.69	171.818	17.2341	262.216	14.2061	234.668	15.9175	64.669	21.377
1363.942	3.1353	105.128	17.6799	172.05	17.2277	262.554	14.2048	235.005	15.913	64.748	21.3774
1365.154	3.1333	105.402	17.6709	172.261	17.2212	262.913	14.2039	235.343	15.9064	64.827	21.3775
1366.366	3.145	105.655	17.6604	172.493	17.214	263.271	14.2046	235.617	15.9007	64.905	21.3781
1367.866	3.1489	105.929	17.6439	172.746	17.2031	263.651	14.2044	235.849	15.8943	64.934	21.3782
1369.53	3.1463	106.267	17.6265	172.978	17.1927	263.989	14.2045	236.166	15.8877	65.042	21.3784
1371.133	3.1421	106.52	17.6149	173.189	17.1861	264.305	14.2036	236.376	15.8838	65.149	21.3789
1372.592	3.1367	106.858	17.6047	173.421	17.1798	264.643	14.2018	236.587	15.8807	65.199	21.3784
1374.277	3.1296	107.153	17.5955	173.611	17.167	264.98	14.1981	236.777	15.8748	65.228	21.3788
1376.023	3.1259	107.448	17.5878	173.886	17.1493	265.318	14.1932	236.988	15.868	65.249	21.3788
1377.585	3.1288	107.701	17.5786	174.054	17.1303	265.613	14.1878	237.22	15.8611	65.414	21.3793
1378.695	3.1336	107.912	17.569	174.265	17.1148	265.993	14.1834	237.452	15.8551	65.572	21.3788
1379.476	3.1353	108.144	17.5611	174.455	17.106	266.331	14.1801	237.706	15.8498	65.622	21.3791
1380.339	3.1364	108.355	17.5537	174.582	17.0984	266.71	14.1764	237.98	15.846	65.786	21.3787
1381.818	3.1481	108.503	17.5466	174.687	17.0919	267.09	14.1738	238.296	15.8432	65.994	21.3788
1383.852	3.1503	108.629	17.5369	174.793	17.0925	267.512	14.1711	238.549	15.8414	66.023	21.3791
1386.01	3.1451	108.672	17.5255	174.898	17.0911	267.955	14.1662	238.887	15.8394	66.159	21.3789
1387.777	3.1424	108.777	17.5134	174.94	17.0835	268.398	14.158	239.267	15.838	66.209	21.3788
1388.907	3.1387	108.777	17.5005	175.067	17.0748	268.905	14.1514	239.604	15.8374	66.317	21.3779
1389.77	3.1381	108.798	17.4872	175.13	17.0649	269.369	14.1463	239.963	15.837	66.367	21.3777
1391.024	3.1408	108.84	17.4763	175.257	17.0594	269.812	14.1391	240.364	15.8357	66.424	21.378
1392.544	3.1427	108.883	17.4682	175.341	17.0553	270.255	14.1296	240.765	15.8348	66.474	21.3778
1394.188	3.1382	108.925	17.4625	175.426	17.048	270.719	14.1211	241.165	15.8347	66.61	21.3781
1395.729	3.1364	108.946	17.4588	175.594	17.0375	271.057	14.1144	241.629	15.8348	66.904	21.3784
1397.127	3.1373	108.967	17.4566	175.742	17.0163	271.394	14.1075	242.009	15.8337	66.954	21.3779
1398.134	3.1412	109.051	17.4552	175.869	17.0104	271.669	14.1011	242.431	15.8332	67.011	21.3775
1399.14	3.1444	109.157	17.4541	176.059	17.007	272.006	14.0923	242.811	15.8298	67.061	21.3777
1400.661	3.1432	109.199	17.4531	176.27	16.9861	272.238	14.0856	243.191	15.8233	67.14	21.3773
1402.757	3.1415	109.305	17.452	176.502	16.9684	272.492	14.0827	243.57	15.8175	67.276	21.3766
1404.873	3.1427	109.41	17.4511	176.691	16.9566	272.766	14.0764	243.908	15.8135	67.305	21.3773
1406.291	3.1438	109.516	17.4504	176.902	16.9503	273.04	14.0587	244.224	15.8081	67.384	21.3777
1407.072	3.1463	109.621	17.4486	177.113	16.9468	273.314	14.0297	244.583	15.8	67.491	21.3775
1408.182	3.1481	109.705	17.446	177.324	16.9458	273.61	13.9969	244.878	15.7934	67.541	21.3777
1409.641	3.1517	109.832	17.4441	177.599	16.9457	273.99	13.9718	245.195	15.7867	67.592	21.3777
1411.202	3.1584	110.001	17.4427	177.81	16.945	274.348	13.9527	245.49	15.7732	67.699	21.3772
1412.579	3.162	110.127	17.4408	178.042	16.9443	274.728	13.9419	245.828	15.7572	67.756	21.3765
1413.792	3.1636	110.275	17.4391	178.231	16.9439	275.171	13.9374	246.123	15.745	67.835	21.3768
1415.21	3.1643	110.465	17.4347	178.464	16.9433	275.656	13.9361	246.44	15.734	67.864	21.3775
1417.018	3.1599	110.633	17.4296	178.717	16.9417	276.142	13.9342	246.777	15.7261	67.964	21.3778
1418.847	3.1583	110.865	17.425	178.949	16.9397	276.648	13.9305	247.136	15.7187	68.021	21.3784
1420.45	3.1576	111.055	17.4198	179.181	16.9384	277.175	13.9263	247.452	15.7112	68.071	21.3775
1421.786	3.1543	111.266	17.4121	179.434	16.9371	277.661	13.9211	247.811	15.7028	68.179	21.377
1422.752	3.1498	111.604	17.4019	179.603	16.9347	278.209	13.9161	248.191	15.6968	68.236	21.3748
1423.594	3.1506	111.815	17.3857	179.856	16.9286	278.673	13.9099	248.549	15.6943	68.372	21.3754
1424.847	3.152	112.089	17.36	180.109	16.9207	279.116	13.9002	248.887	15.6938	68.394	21.3775
1426.656	3.1528	112.321	17.3315	180.299	16.9109	279.559	13.886	249.267	15.6924	68.444	21.3766
1428.669	3.1513	112.658	17.3078	180.552	16.9034	279.96	13.8739	249.604	15.6883	68.501	21.3764
1430.396	3.1485	112.912	17.2903	180.763	16.8993	280.319	13.8633	250.026	15.6856	68.609	21.3766
1431.711	3.1476	113.186	17.2768	180.974	16.8979	280.657	13.8544	250.385	15.6833	68.659	21.379
1432.779	3.1475	113.376	17.2628	181.164	16.8922	280.931	13.8487	250.743	15.6804	68.766	21.3794
1434.033	3.1477	113.692	17.2507	181.311	16.8866	281.247	13.8439	251.123	15.6779	68.816	21.378
1435.574	3.1476	113.882	17.2379	181.501	16.883	281.543	13.8281	251.524	15.6753	68.981	21.378
1437.033	3.148	114.072	17.2269	181.67	16.8754	281.838	13.7973	251.862	15.6731	69.031	21.3791
1438.431	3.1496	114.219	17.2188	181.818	16.8685	282.134	13.7516	252.178	15.6713	69.089	21.3791
1439.931	3.1526	114.346	17.2109	182.008	16.8629	282.471	13.7174	252.537	15.6706	69.189	21.3791
1441.595	3.1553	114.473	17.2027	182.092	16.8589	282.83	13.7031	252.832	15.669	69.296	21.3796
1442.952	3.1566	114.536	17.1849	182.197	16.8546	283.168	13.699	253.127	15.6667	69.353	21.3791
1444.041	3.1584	114.599	17.1643	182.345	16.8506	283.547	13.7005	253.402	15.6624	69.404	21.3787
1445.192	3.1621	114.726	17.1481	182.429	16.847	283.969	13.7029	253.697	15.6575	69.461	21.3784
1446.794	3.1699	114.789	17.1367	182.577	16.8438	284.412	13.7041	253.95	15.6538	69.568	21.379
1448.726	3.1824	114.852	17.1253	182.661	16.842	284.856	13.7038	254.203	15.6515	69.618	21.3784
1450.473	3.181	114.958	17.1138	182.767	16.843	285.299	13.7024	254.52	15.65	69.726	21.3784
1451.747	3.1686	115.063	17.1039	182.936	16.8452	285.847	13.6986	254.773	15.6469	69.833	21.3786
1452.898	3.1616	115.147	17.0921	183.041	16.8373	286.375	13.6927	255.089	15.6407	69.883	21.3788
1454.336	3.16	115.316	17.0811	183.168	16.8199	286.881	13.6857	255.427	15.6345	69.912	21.3784
1455.878	3.159	115.422	17.0733	183.316	16.7736	287.324	13.6751	255.764	15.6297	69.991	21.3781
1457.254	3.159	115.611	17.0656	183.506	16.7195	287.831	13.6601	256.102	15.6261	70.098	21.3777
1458.59	3.1627	115.717	17.0565	183.611	16.685	288.295	13.6428	256.503	15.6237	70.148	21.3786
1460.07	3.1688	115.907	17.0446	183.78	16.6656	288.738	13.6226	256.861	15.6227	70.256	21.378
1461.632	3.1725	116.033	17.0297	183.906	16.6535	289.202	13.6004	257.241	15.6202	70.313	21.3788
1463.173	3.178	116.181	17.0149	184.096	16.6459	289.603	13.5813	257.684	15.6179	70.628	21.3787
1464.673	3.1886	116.286	17.0029	184.202	16.6413	289.961	13.5659	258.106	15.6148	70.786	21.3784
1466.009	3.1984	116.392	16.9958	184.413	16.6382	290.257	13.5564	258.465	15.6079	71.001	21.3782
1467.221	3.2057	116.497	16.9917	184.56	16.6364	290.573	13.544	258.844	15.5972	71.058	21.3782
1468.516	3.2058	116.645	16.9894	184.708	16.6346	290.911	13.5008	259.161	15.5878	71.166	21.3782
1469.873	3.1958	116.708	16.9881	184.919	16.6348	291.143	13.4025	259.498	15.5813	71.323	21.3789
1471.394	3.1927	116.814	16.9865	185.088	16.6376	291.396	13.3221	259.815	15.5762	71.373	21.3779
1472.976	3.1866	116.856	16.9859	185.299	16.6383	291.713	13.2861	260.068	15.5719	71.409	21.3775
1474.558	3.1888	116.983	16.9852	185.468	16.6371	292.008	13.2725	260.321	15.5675	71.431	21.3772
1476.059	3.2	117.13	16.9848	185.7	16.6343	292.346	13.2588	260.617	15.5649	71.481	21.3773
1477.477	3.2107	117.278	16.9843	185.889	16.6318	292.683	13.2428	260.891	15.5609	71.588	21.3779
1478.607	3.2167	117.468	16.984	186.185	16.6288	293.021	13.2304	261.144	15.5512	71.638	21.3778
1479.758	3.2176	117.7	16.9839	186.438	16.6266	293.38	13.2228	261.418	15.5362	71.746	21.378
1481.176	3.2189	117.974	16.9837	186.691	16.6238	293.76	13.2179	261.756	15.5202	71.803	21.3782
1482.984	3.2296	118.248	16.9847	186.986	16.6191	294.16	13.2138	262.03	15.5066	71.911	21.3787
1484.752	3.2323	118.522	16.9867	187.239	16.6155	294.561	13.2109	262.41	15.4991	71.961	21.3791
1486.231	3.2351	118.86	16.9888	187.556	16.6133	294.962	13.2035	262.747	15.4935	72.011	21.3798
1487.526	3.234	119.197	16.9906	187.851	16.6097	295.342	13.1945	263.106	15.4876	72.068	21.3793
1488.862	3.2329	119.556	16.9922	188.168	16.6057	295.785	13.1861	263.486	15.48	72.176	21.3788
1490.157	3.2304	119.894	16.9922	188.4	16.6002	296.186	13.1747	263.866	15.4709	72.283	21.3784
1491.328	3.2148	120.189	16.9879	188.716	16.5926	296.545	13.1609	264.288	15.4631	72.333	21.3793
1492.397	3.2097	120.505	16.9794	188.948	16.5846	296.882	13.1478	264.688	15.4578	72.441	21.3806
1493.857	3.2189	120.716	16.9693	189.222	16.5753	297.22	13.1301	265.11	15.4531	72.491	21.38
1495.87	3.2036	120.906	16.9567	189.412	16.5639	297.579	13.1079	265.49	15.443	72.656	21.3805
1497.864	3.1961	121.033	16.9417	189.644	16.5487	297.916	13.0785	265.912	15.4288	72.706	21.3805
1499.528	3.1981	121.138	16.9254	189.771	16.5325	298.254	13.0484	266.334	15.4183	72.763	21.3796
1500.946	3.2081	121.159	16.9107	189.919	16.5192	298.591	13.0363	266.65	15.4087	72.813	21.3798
1502.2	3.2118	121.138	16.8943	190.045	16.5136	298.908	13.0321	267.051	15.3959	72.921	21.3797
1503.166	3.2129	121.096	16.8771	190.193	16.5107	299.266	13.013	267.431	15.3853	72.971	21.3793
1504.235	3.2154	120.99	16.8636	190.298	16.5069	299.604	12.9751	267.748	15.3757	73.136	21.3793
1505.55	3.2209	120.843	16.8561	190.404	16.5033	300.005	12.9351	268.022	15.3649	73.236	21.3788
1507.173	3.2276	120.716	16.854	190.509	16.4999	300.321	12.9057	268.338	15.3536	73.451	21.3791
1508.941	3.2299	120.632	16.8554	190.552	16.4949	300.68	12.8883	268.634	15.3391	73.508	21.3807
1510.771	3.2303	120.484	16.857	190.657	16.4931	301.102	12.8777	268.95	15.3194	73.616	21.3804
1512.394	3.235	120.463	16.8582	190.72	16.4965	301.545	12.8668	269.182	15.3035	73.716	21.38
1513.627	3.2399	120.421	16.8596	190.742	16.4962	301.967	12.8568	269.436	15.2933	73.773	21.3804
1514.511	3.2433	120.463	16.8614	190.784	16.4919	302.41	12.8517	269.625	15.2891	73.931	21.3806
1515.95	3.2383	120.505	16.8631	190.826	16.488	302.875	12.8438	269.858	15.2883	73.952	21.3812
1517.84	3.234	120.674	16.8633	190.805	16.4838	303.254	12.8294	270.026	15.2799	74.196	21.3811
1519.67	3.2353	120.843	16.8614	190.889	16.4786	303.74	12.8129	270.301	15.2587	74.303	21.3816
1521.273	3.2333	121.054	16.8585	190.953	16.4704	304.119	12.7979	270.512	15.235	74.361	21.3814
1522.403	3.2314	121.328	16.8544	190.974	16.458	304.478	12.7807	270.701	15.2246	74.461	21.3812
1523.39	3.2347	121.56	16.8484	191.079	16.4434	304.879	12.758	270.955	15.2182	74.568	21.3814
1524.725	3.2375	121.855	16.842	191.185	16.4336	305.238	12.7357	271.229	15.2103	74.626	21.3811
1526.39	3.2422	122.13	16.8362	191.311	16.4283	305.554	12.7165	271.482	15.2046	74.783	21.3805
1528.117	3.2571	122.404	16.8321	191.501	16.4255	305.808	12.7009	271.735	15.2003	74.891	21.3809
1529.781	3.2726	122.72	16.83	191.712	16.4242	305.997	12.6806	272.051	15.1937	74.941	21.3807
1531.22	3.2723	123.079	16.8275	191.944	16.4236	306.251	12.6567	272.431	15.183	75.02	21.3805
1532.473	3.2705	123.416	16.8224	192.197	16.4232	306.419	12.6295	272.811	15.1724	75.156	21.3818
1533.686	3.2708	123.711	16.8158	192.493	16.4218	306.588	12.5989	273.254	15.1647	75.213	21.3814
1535.104	3.2774	124.07	16.8095	192.83	16.4199	306.757	12.5729	273.697	15.1605	75.263	21.3818
1536.584	3.287	124.344	16.8043	193.168	16.4167	306.884	12.5562	274.161	15.1572	75.313	21.3819
1538.188	3.2901	124.661	16.7974	193.505	16.4127	307.031	12.5423	274.647	15.1526	75.421	21.3816
1539.771	3.2917	124.914	16.7905	193.843	16.4084	307.242	12.5315	275.111	15.1473	75.528	21.3819
1541.312	3.2931	125.209	16.7866	194.244	16.4042	307.474	12.5241	275.617	15.1386	75.686	21.3819
1542.771	3.2941	125.505	16.782	194.581	16.4009	307.728	12.5166	275.997	15.1265	75.743	21.3819
1543.922	3.2954	125.695	16.7751	194.94	16.3968	308.023	12.511	276.482	15.1119	75.901	21.3813
1544.95	3.2995	125.863	16.7597	195.256	16.39	308.319	12.5064	276.883	15.0936	76.066	21.381
1546.307	3.3073	126.011	16.7408	195.552	16.3804	308.719	12.502	277.22	15.0723	76.166	21.3811
1548.218	3.3186	126.222	16.7272	195.847	16.3685	309.057	12.4975	277.558	15.0487	76.274	21.3812
1550.129	3.3197	126.306	16.7164	196.1	16.3572	309.458	12.4961	277.811	15.0275	76.331	21.3814
1551.754	3.3193	126.327	16.706	196.332	16.3478	309.838	12.4958	278.107	15.0134	76.381	21.3814
1552.802	3.3205	126.391	16.6947	196.501	16.3387	310.323	12.4955	278.36	15.0043	76.596	21.3821
1554.035	3.3246	126.37	16.6823	196.691	16.3307	310.808	12.4944	278.634	14.9929	76.646	21.3818
1555.514	3.3324	126.37	16.6723	196.881	16.3211	311.315	12.491	278.866	14.9769	76.703	21.3821
1557.097	3.3376	126.306	16.6661	197.028	16.3127	311.842	12.4855	279.077	14.949	76.811	21.3819
1558.474	3.3535	126.306	16.6635	197.134	16.3054	312.285	12.4789	279.309	14.9247	76.918	21.3818
1559.645	3.364	126.243	16.6624	197.218	16.2942	312.792	12.4733	279.626	14.91	77.126	21.3816
1560.776	3.3808	126.222	16.6613	197.324	16.2805	313.214	12.4645	279.879	14.8933	77.234	21.3818
1562.297	3.4119	126.264	16.6607	197.429	16.2607	313.615	12.4538	280.153	14.8719	77.391	21.3818
1564.167	3.4404	126.285	16.6594	197.492	16.2408	314.016	12.4435	280.427	14.8536	77.449	21.3821
1565.915	3.4591	126.391	16.6584	197.598	16.2271	314.353	12.4293	280.786	14.8405	77.499	21.3823
1567.374	3.4708	126.496	16.6565	197.64	16.2104	314.67	12.4059	281.102	14.8313	77.556	21.3818
1568.71	3.4791	126.707	16.6542	197.703	16.1927	315.007	12.3777	281.44	14.8234	77.628	21.3807
1570.108	3.4871	126.918	16.6519	197.703	16.1798	315.282	12.3606	281.82	14.813	77.663	21.3806
1571.362	3.494	127.108	16.6484	197.767	16.1708	315.598	12.3509	282.178	14.8026	77.821	21.3803
1572.739	3.4978	127.403	16.6417	197.809	16.1638	315.894	12.3355	282.537	14.7931	77.871	21.3807
1574.178	3.5012	127.614	16.6339	197.83	16.1577	316.168	12.2957	282.875	14.7849	77.979	21.3804
1575.595	3.5054	127.867	16.6274	197.83	16.1522	316.463	12.24	283.254	14.7752	78.086	21.3803
1576.89	3.5122	128.141	16.6229	197.893	16.1475	316.716	12.1866	283.571	14.7643	78.108	21.3804
1578.308	3.5206	128.416	16.6212	197.978	16.143	317.033	12.1447	283.929	14.7572	78.351	21.3794
1580.035	3.5248	128.605	16.6208	198.062	16.1362	317.286	12.1153	284.225	14.7505	78.516	21.3812
1581.947	3.5299	128.816	16.6208	198.189	16.13	317.582	12.0993	284.584	14.7454	78.616	21.3814
1583.756	3.5321	129.112	16.6198	198.315	16.1252	317.856	12.091	284.879	14.7428	78.674	21.3814
1585.236	3.5327	129.281	16.6177	198.484	16.1205	318.109	12.0806	285.132	14.7379	78.724	21.3814
1586.243	3.5345	129.428	16.6148	198.716	16.1145	318.362	12.0711	285.385	14.7309	78.831	21.3823
1587.229	3.5373	129.597	16.61	198.99	16.1086	318.615	12.0603	285.681	14.722	78.853	21.3827
1588.504	3.5426	129.766	16.6051	199.244	16.1035	318.89	12.0369	285.976	14.7136	78.889	21.3826
1590.045	3.5518	129.935	16.5999	199.539	16.0996	319.122	12.0019	286.208	14.7091	79.096	21.3823
1591.648	3.5593	130.04	16.5925	199.855	16.0982	319.354	11.9595	286.482	14.7065	79.383	21.3798
1593.231	3.5614	130.167	16.5803	200.214	16.0986	319.628	11.9214	286.799	14.7039	79.419	21.3807
1594.917	3.5627	130.357	16.5699	200.552	16.1001	319.818	11.8919	287.073	14.6987	79.469	21.3811
1596.541	3.5634	130.504	16.5617	200.931	16.1014	320.05	11.8755	287.39	14.6909	79.576	21.3802
1597.939	3.5641	130.652	16.5556	201.29	16.1021	320.367	11.8544	287.727	14.6804	79.741	21.3791
1599.069	3.5645	130.821	16.5508	201.649	16.1011	320.599	11.8375	288.065	14.67	79.756	21.3834
1600.405	3.5624	131.053	16.5466	201.986	16.097	320.873	11.8223	288.423	14.6601	79.791	21.3839
1601.947	3.5663	131.222	16.5405	202.282	16.0903	321.148	11.8107	288.824	14.6524	79.842	21.3837
1603.715	3.5663	131.454	16.5337	202.556	16.0824	321.443	11.8086	289.225	14.6459	79.863	21.383
1605.4	3.565	131.622	16.5275	202.788	16.0721	321.802	11.8048	289.626	14.6398	79.899	21.3836
1606.736	3.5755	131.77	16.5228	202.978	16.0612	322.118	11.8023	290.048	14.6334	79.949	21.3826
1607.826	3.5823	131.96	16.5185	203.083	16.052	322.477	11.8024	290.449	14.627	80.071	21.3825
1609.286	3.5945	132.107	16.5141	203.231	16.0417	322.857	11.8055	290.871	14.6209	80.164	21.3842
1610.868	3.6105	132.255	16.5103	203.273	16.0326	323.237	11.8091	291.272	14.6143	80.178	21.3842
1612.431	3.6147	132.361	16.5064	203.273	16.0239	323.659	11.8106	291.736	14.61	80.221	21.3839
1613.972	3.6143	132.466	16.5035	203.273	16.0147	324.059	11.8104	292.094	14.6032	80.236	21.3843
1615.698	3.6136	132.529	16.5016	203.21	16.0049	324.46	11.8072	292.516	14.5958	80.271	21.3841
1617.178	3.6138	132.571	16.4995	203.189	15.9944	324.882	11.8015	292.875	14.5869	80.393	21.3844
1618.391	3.6134	132.593	16.4977	203.168	15.9852	325.283	11.7964	293.255	14.5726	80.429	21.3842
1619.398	3.6151	132.635	16.4961	203.147	15.9793	325.663	11.7903	293.593	14.557	80.486	21.3848
1620.776	3.6275	132.677	16.4944	203.189	15.9744	326.043	11.7812	293.951	14.5373	80.594	21.3841
1622.647	3.6423	132.677	16.4933	203.273	15.9688	326.359	11.7723	294.226	14.5217	80.608	21.3841
1624.723	3.6331	132.761	16.4927	203.337	15.9634	326.655	11.7646	294.563	14.5149	80.644	21.3842
1626.244	3.6014	132.846	16.4925	203.442	15.9571	326.971	11.758	294.816	14.5085	80.859	21.3844
1627.272	3.6081	132.909	16.491	203.59	15.9512	327.246	11.7507	295.07	14.4979	80.909	21.3834
1628.484	3.6319	133.014	16.4853	203.78	15.945	327.499	11.7438	295.28	14.4847	81.031	21.3835
1629.985	3.6424	133.183	16.4804	204.054	15.9356	327.773	11.738	295.491	14.4637	81.124	21.3832
1631.444	3.6293	133.373	16.4775	204.265	15.9245	327.963	11.7288	295.703	14.4402	81.246	21.3841
1632.76	3.5852	133.584	16.474	204.56	15.9144	328.237	11.7163	295.998	14.4186	81.281	21.3836
1634.22	3.5383	133.795	16.471	204.877	15.9075	328.512	11.7002	296.188	14.4037	81.339	21.3836
1636.049	3.5167	134.048	16.4687	205.172	15.9042	328.723	11.6815	296.441	14.3902	81.496	21.3825
1637.879	3.5011	134.301	16.4651	205.531	15.9032	328.997	11.6676	296.694	14.3773	81.618	21.3821
1639.359	3.4942	134.554	16.4577	205.91	15.9025	329.271	11.6596	296.99	14.3651	81.654	21.3822
1640.654	3.49	134.765	16.4457	206.269	15.9	329.525	11.6555	297.264	14.3499	81.668	21.3823
1641.908	3.4912	135.04	16.436	206.607	15.8977	329.799	11.6535	297.601	14.3372	81.926	21.3829
1643.326	3.5034	135.314	16.4307	206.965	15.8945	330.094	11.6517	297.939	14.33	81.976	21.3829
1644.827	3.5198	135.546	16.4282	207.324	15.8875	330.39	11.6471	298.276	14.3294	82.027	21.383
1646.533	3.5236	135.799	16.4259	207.619	15.8771	330.664	11.6384	298.656	14.3307	82.084	21.383
1648.075	3.5265	136.052	16.4227	207.915	15.8661	330.896	11.6259	299.057	14.3299	82.241	21.3823
1649.062	3.5356	136.263	16.4194	208.189	15.8575	331.171	11.6133	299.416	14.3275	82.349	21.3828
1650.151	3.5512	136.495	16.4156	208.358	15.8501	331.424	11.6034	299.795	14.3257	82.471	21.3834
1651.733	3.54	136.706	16.4143	208.59	15.842	331.74	11.5941	300.26	14.325	82.507	21.3829
1653.727	3.5146	136.938	16.4135	208.716	15.8328	331.994	11.5832	300.618	14.3244	82.671	21.3818
1655.598	3.5025	137.107	16.4107	208.843	15.8237	332.31	11.5731	301.061	14.3228	82.721	21.3813
1656.955	3.4949	137.296	16.4041	208.969	15.8123	332.627	11.56	301.483	14.3204	82.936	21.3813
1657.696	3.5003	137.507	16.4016	208.99	15.7962	332.88	11.5529	301.8	14.3186	83.058	21.3814
1658.682	3.4999	137.718	16.4015	209.096	15.7787	333.175	11.5474	302.201	14.3169	83.151	21.3822
1660.203	3.4918	137.845	16.3984	209.138	15.7699	333.492	11.5429	302.517	14.3133	83.309	21.3829
1662.033	3.4937	138.035	16.3946	209.138	15.7614	333.787	11.5413	302.897	14.3098	83.524	21.3819
1663.76	3.5204	138.161	16.3883	209.159	15.7494	334.125	11.5381	303.192	14.3058	83.538	21.3807
1665.219	3.5392	138.288	16.3839	209.159	15.7414	334.42	11.5336	303.572	14.3033	83.631	21.3812
1666.617	3.5453	138.351	16.3814	209.201	15.7356	334.758	11.5295	303.91	14.3014	83.682	21.3814
1667.912	3.5601	138.436	16.3798	209.244	15.7295	335.116	11.5253	304.247	14.2997	83.696	21.3818
1669.043	3.5653	138.436	16.3787	209.286	15.7224	335.454	11.5213	304.564	14.2984	83.839	21.3821
1670.317	3.5848	138.436	16.3782	209.455	15.7131	335.75	11.5186	304.901	14.2973	83.961	21.3822
1671.921	3.5819	138.415	16.3779	209.497	15.7032	336.172	11.5166	305.218	14.2977	84.162	21.383
1673.648	3.5777	138.373	16.3784	209.623	15.6961	336.551	11.5152	305.513	14.2955	84.212	21.3823
1675.333	3.5888	138.309	16.379	209.792	15.6924	336.973	11.5137	305.829	14.2908	84.334	21.3803
1676.628	3.5998	138.288	16.3791	210.003	15.6885	337.395	11.5117	306.146	14.2867	84.484	21.38
1677.821	3.6103	138.267	16.3791	210.256	15.6849	337.817	11.5098	306.441	14.2843	84.599	21.3807
1679.116	3.6138	138.288	16.3789	210.488	15.6805	338.155	11.5074	306.716	14.2828	84.656	21.3802
1680.617	3.6131	138.309	16.3787	210.763	15.6768	338.535	11.5043	307.032	14.2808	84.749	21.3812
1682.241	3.6149	138.436	16.3779	211.058	15.675	338.915	11.5	307.328	14.2778	84.756	21.3813
1683.783	3.6227	138.541	16.377	211.353	15.6746	339.252	11.4952	307.623	14.2748	84.857	21.3818
1684.913	3.6266	138.773	16.3761	211.628	15.6748	339.569	11.491	307.939	14.2707	84.971	21.3834
1685.962	3.6274	139.047	16.3755	211.986	15.6748	339.843	11.4864	308.235	14.2661	85.064	21.3806
1687.298	3.6294	139.364	16.3754	212.261	15.6748	340.075	11.4825	308.53	14.2626	85.824	21.3812
1689.025	3.6356	139.723	16.3758	212.556	15.6734	340.35	11.48	308.868	14.2599	85.881	21.3842
1690.895	3.6408	140.018	16.3768	212.746	15.6707	340.561	11.4706	309.163	14.2573	85.974	21.3845
1692.417	3.6469	140.398	16.3773	212.999	15.6668	340.793	11.4545	309.501	14.2552	86.039	21.3842
1693.774	3.6501	140.777	16.3781	213.231	15.6616	340.94	11.4413	309.817	14.2533	86.146	21.383
1694.987	3.6487	141.199	16.3786	213.4	15.6574	341.151	11.4329	310.176	14.2513	86.239	21.3832
1696.221	3.6498	141.537	16.3796	213.569	15.6536	341.341	11.4282	310.45	14.2499	86.289	21.3837
1697.536	3.6531	141.853	16.3804	213.738	15.6497	341.573	11.4253	310.788	14.2478	86.347	21.3835
1699.078	3.6522	142.233	16.3815	213.864	15.6467	341.848	11.4231	311.147	14.2453	86.397	21.3839
1700.661	3.6532	142.486	16.3817	214.033	15.6434	342.122	11.4218	311.442	14.2427	86.519	21.3841
1702.162	3.6568	142.676	16.3809	214.181	15.6395	342.333	11.421	311.78	14.2415	86.612	21.3846
1703.169	3.657	142.845	16.38	214.349	15.6349	342.671	11.4208	312.159	14.2401	86.719	21.3838
1704.176	3.6568	142.908	16.3789	214.56	15.633	342.966	11.4209	312.455	14.2388	86.934	21.3841
1705.595	3.657	142.95	16.3776	214.708	15.6316	343.283	11.421	312.792	14.2372	86.999	21.3836
1707.486	3.6617	142.992	16.374	214.919	15.6276	343.62	11.4206	313.088	14.235	87.199	21.3834
1709.357	3.6688	142.929	16.3673	215.13	15.6229	343.937	11.4206	313.383	14.2333	87.307	21.3822
1710.92	3.6717	142.887	16.3604	215.278	15.6111	344.296	11.4213	313.7	14.2319	87.357	21.3821
1712.174	3.6744	142.844	16.3553	215.489	15.5974	344.612	11.4221	313.995	14.2298	87.414	21.3816
1713.264	3.6748	142.781	16.3539	215.679	15.5886	344.95	11.4226	314.29	14.2255	87.529	21.3816
1714.353	3.6746	142.76	16.3547	215.805	15.5859	345.266	11.4231	314.586	14.2216	87.622	21.3803
1715.607	3.6753	142.718	16.3558	215.995	15.5869	345.625	11.4236	314.881	14.2193	87.687	21.3809
1717.005	3.6757	142.676	16.3576	216.164	15.5889	345.899	11.424	315.176	14.2178	87.744	21.3805
1718.608	3.6744	142.739	16.3616	216.248	15.5901	346.258	11.4241	315.472	14.215	87.894	21.3802
1720.397	3.6724	142.781	16.3649	216.396	15.5902	346.596	11.4236	315.767	14.21	87.944	21.38
1722.063	3.6713	142.908	16.3651	216.438	15.5899	346.933	11.4232	316.105	14.2014	87.995	21.3794
1723.378	3.6712	143.034	16.3589	216.565	15.5898	347.25	11.4224	316.421	14.1928	88.009	21.3793
1724.448	3.6713	143.245	16.35	216.712	15.5901	347.566	11.4207	316.738	14.1849	88.052	21.3786
1725.332	3.6719	143.477	16.3435	216.86	15.5896	347.841	11.418	317.096	14.1782	88.317	21.3789
1726.504	3.6729	143.667	16.3396	216.923	15.5885	348.136	11.4145	317.497	14.1735	88.324	21.3796
1728.149	3.6716	143.92	16.3381	217.029	15.588	348.411	11.4115	317.877	14.1671	88.475	21.3793
1729.937	3.6694	144.152	16.3399	217.176	15.5873	348.664	11.4099	318.278	14.1584	88.597	21.3794
1731.52	3.666	144.448	16.3426	217.366	15.588	348.938	11.4085	318.7	14.1492	88.69	21.3804
1732.897	3.661	144.743	16.3451	217.514	15.5886	349.191	11.4069	319.143	14.1384	88.797	21.38
1734.399	3.6573	144.996	16.3466	217.725	15.5897	349.424	11.4048	319.544	14.1281	88.862	21.38
1735.941	3.66	145.27	16.3477	217.894	15.5917	349.656	11.4014	320.029	14.1202	88.905	21.38
1736.887	3.6637	145.545	16.3487	218.105	15.598	349.909	11.3958	320.43	14.1104	89.077	21.3788
1737.565	3.6661	145.819	16.3502	218.337	15.6046	350.162	11.3899	320.873	14.1002	89.22	21.3775
1738.86	3.6667	146.114	16.3522	218.59	15.6095	350.373	11.3859	321.211	14.0884	89.284	21.377
1740.896	3.6656	146.346	16.3527	218.864	15.6133	350.626	11.3829	321.591	14.0779	89.435	21.3777
1743.075	3.6668	146.599	16.3518	219.139	15.6159	350.922	11.3791	321.928	14.0688	89.808	21.3802
1744.782	3.6699	146.832	16.3501	219.413	15.6186	351.196	11.3743	322.245	14.0631	90.022	21.3782
1745.604	3.6755	147.042	16.3478	219.708	15.622	351.491	11.3705	322.456	14.0566	90.08	21.3768
1746.18	3.6904	147.19	16.3463	220.004	15.6272	351.829	11.3666	322.73	14.0438	90.237	21.3766
1747.229	3.7088	147.359	16.3452	220.257	15.6331	352.103	11.3628	322.878	14.0249	90.295	21.3768
1748.976	3.7188	147.464	16.3444	220.489	15.6369	352.42	11.3602	323.047	14.0075	90.345	21.3768
1751.053	3.7136	147.57	16.3435	220.784	15.6397	352.757	11.359	323.258	13.9955	90.402	21.3779
1753.006	3.7101	147.633	16.3423	220.995	15.6431	353.011	11.3572	323.447	13.9899	90.452	21.3796
1754.198	3.7118	147.696	16.3399	221.206	15.645	353.348	11.3544	323.553	13.9815	90.51	21.3791
1755.021	3.7146	147.739	16.3373	221.354	15.6447	353.623	11.351	323.722	13.9599	90.617	21.3768
1756.07	3.7221	147.823	16.3355	221.523	15.6429	353.939	11.3466	323.933	13.9377	90.718	21.3761
1757.571	3.7356	147.865	16.3351	221.692	15.6406	354.235	11.3428	324.144	13.9119	90.832	21.3747
1759.277	3.7449	147.95	16.3349	221.797	15.6371	354.488	11.34	324.376	13.8806	91.047	21.3741
1761.024	3.7428	148.034	16.3348	221.945	15.6318	354.72	11.3377	324.629	13.8541	91.205	21.3759
1762.525	3.7418	148.161	16.3345	222.029	15.6268	354.973	11.3347	324.945	13.8358	91.312	21.3761
1763.882	3.7382	148.308	16.3335	222.156	15.6227	355.247	11.3299	325.22	13.8203	91.362	21.3743
1765.116	3.7336	148.435	16.3313	222.261	15.6215	355.501	11.3239	325.557	13.8042	91.47	21.3688
1766.247	3.726	148.646	16.3282	222.388	15.6208	355.775	11.3197	325.895	13.791	91.513	21.3695
1767.418	3.7214	148.815	16.3241	222.535	15.6174	356.07	11.3164	326.296	13.7802	91.52	21.3702
1768.837	3.7195	149.025	16.3194	222.662	15.6126	356.345	11.3127	326.697	13.7714	91.57	21.3685
1770.585	3.7202	149.215	16.3149	222.81	15.6083	356.64	11.3094	327.161	13.7635	91.628	21.3681
1772.251	3.721	149.405	16.3118	223	15.603	356.978	11.3074	327.562	13.755	91.835	21.3701
1773.588	3.7219	149.574	16.3068	223.189	15.5964	357.337	11.3065	328.026	13.7466	91.842	21.3699
1774.533	3.7278	149.764	16.2899	223.422	15.5911	357.674	11.3073	328.511	13.7391	91.885	21.3722
1775.829	3.7383	149.891	16.2698	223.654	15.5864	358.033	11.3082	328.933	13.7315	91.95	21.3741
1777.453	3.7413	150.038	16.2537	223.865	15.5826	358.349	11.3087	329.397	13.7208	92	21.3733
1779.201	3.7474	150.144	16.2428	224.097	15.5775	358.793	11.3094	329.862	13.7128	92.108	21.3736
1780.455	3.7585	150.291	16.2339	224.308	15.5725	359.13	11.3098	330.347	13.7079	92.158	21.3702
1781.442	3.7682	150.439	16.2265	224.54	15.5683	359.468	11.3096	330.748	13.6979	92.208	21.3701
1782.778	3.7825	150.587	16.2218	224.73	15.5661	359.784	11.3091	331.128	13.678	92.215	21.3738
1784.485	3.7864	150.755	16.2177	224.983	15.5651	360.143	11.308	331.444	13.6582	92.265	21.3745
1786.151	3.787	150.903	16.2148	225.13	15.5644	360.46	11.3064	331.782	13.6479	92.315	21.3757
1787.466	3.7863	151.135	16.2123	225.32	15.564	360.734	11.3052	332.056	13.6408	92.366	21.3729
1788.556	3.7841	151.388	16.2095	225.468	15.5632	360.987	11.3042	332.309	13.6311	92.423	21.3679
1789.687	3.7832	151.621	16.2055	225.574	15.5625	361.262	11.3026	332.541	13.6203	92.473	21.3665
1791.126	3.7829	151.874	16.1998	225.7	15.5616	361.515	11.3005	332.731	13.61	92.537	21.3684
1792.627	3.783	152.148	16.191	225.89	15.56	361.747	11.298	332.921	13.5979	92.58	21.37
1794.107	3.7818	152.443	16.1791	226.038	15.5572	361.979	11.2958	333.132	13.5885	92.645	21.3709
1795.588	3.7791	152.696	16.1704	226.122	15.5528	362.211	11.2944	333.364	13.5841	92.695	21.3674
1796.945	3.7795	152.97	16.1664	226.27	15.5481	362.401	11.2937	333.575	13.5846	92.802	21.3649
1798.261	3.785	153.224	16.1647	226.397	15.5454	362.654	11.2932	333.828	13.5843	92.853	21.3622
1799.618	3.7848	153.477	16.1642	226.586	15.5446	362.802	11.2925	334.103	13.5795	92.91	21.3715
1800.975	3.7815	153.667	16.1647	226.755	15.5425	363.034	11.2914	334.356	13.5674	92.96	21.3759
1802.23	3.7758	153.814	16.1654	226.987	15.5409	363.266	11.2913	334.651	13.5458	93.01	21.3757
1803.504	3.7686	153.983	16.1658	227.177	15.5403	363.498	11.291	334.946	13.5226	93.118	21.3749
1805.005	3.7636	154.046	16.1633	227.325	15.5381	363.752	11.2888	335.39	13.5079	93.283	21.3745
1806.609	3.7595	154.131	16.16	227.578	15.5337	364.026	11.2846	335.748	13.4984	93.498	21.3722
1808.028	3.7576	154.152	16.1562	227.81	15.5288	364.343	11.2792	336.107	13.4921	93.598	21.3713
1809.2	3.7539	154.152	16.1522	228.021	15.5245	364.659	11.2752	336.423	13.4882	93.648	21.3711
1810.352	3.7485	154.131	16.1482	228.211	15.5216	364.954	11.2721	336.824	13.483	93.763	21.3708
1811.668	3.746	154.131	16.1455	228.443	15.5201	365.355	11.2695	337.204	13.4778	93.806	21.3701
1813.148	3.747	154.046	16.1436	228.696	15.5191	365.693	11.2666	337.542	13.4694	93.92	21.3702
1814.69	3.7474	154.046	16.1427	228.886	15.5187	366.136	11.2641	337.858	13.4607	93.97	21.3692
1816.171	3.7482	154.025	16.1424	229.097	15.5184	366.537	11.2628	338.133	13.4529	94.021	21.3686
1817.548	3.7482	154.025	16.1423	229.308	15.5175	366.896	11.2619	338.428	13.4448	94.028	21.3685
1818.864	3.7483	154.131	16.1421	229.477	15.5162	367.36	11.261	338.702	13.4388	94.128	21.3679
1820.324	3.7485	154.173	16.1415	229.688	15.515	367.719	11.2599	338.913	13.4305	94.293	21.3656
1821.723	3.7502	154.3	16.1406	229.92	15.5132	368.099	11.2594	339.209	13.4212	94.343	21.3652
1822.998	3.7511	154.468	16.1396	230.089	15.5108	368.457	11.2587	339.42	13.4143	94.608	21.3638
1824.355	3.7509	154.679	16.1389	230.257	15.5088	368.753	11.2575	339.673	13.402	94.716	21.3642
1825.814	3.7507	154.911	16.1384	230.426	15.5069	369.006	11.2557	339.947	13.3858	94.823	21.3644
1827.254	3.7502	155.186	16.1381	230.574	15.5056	369.28	11.2541	340.243	13.3757	94.881	21.3636
1828.529	3.7466	155.481	16.1379	230.764	15.5049	369.534	11.2523	340.559	13.3609	94.988	21.3539
1829.845	3.7403	155.755	16.138	230.869	15.5041	369.681	11.2503	340.876	13.3413	95.096	21.3518
1831.285	3.736	156.029	16.1383	231.038	15.5029	369.871	11.2471	341.255	13.3028	95.146	21.3524
1832.744	3.7361	156.367	16.1387	231.207	15.5021	370.019	11.2427	341.614	13.2494	95.246	21.3534
1834.122	3.7352	156.725	16.139	231.355	15.5009	370.23	11.2391	342.036	13.1987	95.303	21.3546
1835.397	3.733	157.084	16.1393	231.481	15.4991	370.293	11.2359	342.416	13.156	95.411	21.3564
1836.775	3.7333	157.401	16.1397	231.629	15.4975	370.441	11.2327	342.859	13.1227	95.569	21.3562
1838.256	3.736	157.696	16.1409	231.776	15.4954	370.547	11.2283	343.218	13.086	95.676	21.3455
1839.86	3.7392	157.949	16.1439	231.924	15.4945	370.716	11.2249	343.64	13.0493	95.784	21.3435
1841.217	3.7387	158.223	16.1479	232.114	15.492	370.863	11.2221	343.998	13.0219	95.841	21.3459
1842.348	3.7374	158.413	16.1515	232.283	15.4888	371.053	11.2184	344.399	12.9986	95.884	21.3471
1843.602	3.7346	158.603	16.1544	232.43	15.4867	371.201	11.2136	344.737	12.9763	95.948	21.3455
1845	3.7342	158.751	16.1576	232.62	15.4849	371.433	11.2068	345.032	12.9471	96.156	21.3412
1846.584	3.7353	158.814	16.1614	232.81	15.4836	371.665	11.1971	345.328	12.9179	96.206	21.3383
1848.085	3.7411	158.877	16.1639	232.979	15.4828	371.94	11.1889	345.623	12.8927	96.314	21.3357
1849.545	3.7422	158.94	16.1643	233.127	15.4813	372.235	11.1837	345.876	12.8698	96.371	21.3364
1850.8	3.743	158.898	16.1633	233.296	15.479	372.509	11.1806	346.151	12.8514	96.421	21.3427
1852.116	3.7454	158.856	16.1608	233.464	15.4746	372.826	11.1789	346.425	12.8027	96.529	21.3446
1853.452	3.7454	158.856	16.1586	233.57	15.4686	373.142	11.1786	346.699	12.7411	96.586	21.3405
1854.789	3.7386	158.814	16.1572	233.718	15.4616	373.501	11.1791	346.995	12.6879	96.687	21.3282
1856.105	3.7295	158.772	16.1571	233.865	15.4536	373.881	11.1796	347.269	12.6427	96.794	21.3188
1857.462	3.7284	158.793	16.1576	233.992	15.4468	374.24	11.1794	347.606	12.6096	96.851	21.3187
1859.108	3.7307	158.814	16.1582	234.161	15.4439	374.62	11.1772	347.944	12.5883	96.902	21.3183
1860.856	3.733	158.877	16.1588	234.308	15.4406	375.02	11.1737	348.324	12.5757	97.059	21.3183
1862.357	3.7342	159.025	16.1572	234.456	15.4382	375.4	11.1708	348.619	12.5608	97.066	21.3183
1863.468	3.7347	159.173	16.1526	234.667	15.4318	375.717	11.169	348.978	12.5351	97.217	21.3179
1864.413	3.7354	159.405	16.1475	234.899	15.4212	376.055	11.1671	349.379	12.5202	97.224	21.3187
1865.709	3.7358	159.679	16.1434	235.089	15.4127	376.392	11.164	349.695	12.5128	97.274	21.3185
1867.292	3.7365	159.974	16.1416	235.279	15.4047	376.709	11.159	350.033	12.5019	97.382	21.3187
1868.896	3.7405	160.249	16.1414	235.595	15.3986	376.962	11.1546	350.392	12.4916	97.489	21.3188
1870.315	3.7471	160.544	16.1415	235.849	15.3933	377.236	11.1499	350.645	12.4855	97.647	21.3184
1871.693	3.7522	160.84	16.1424	236.144	15.3895	377.447	11.1429	350.961	12.4822	97.754	21.3199
1873.091	3.757	161.219	16.1443	236.418	15.3848	377.637	11.1378	351.236	12.4728	97.812	21.3204
1874.551	3.7512	161.536	16.1466	236.693	15.3773	377.891	11.1386	351.531	12.4607	97.862	21.3195
1876.052	3.7441	161.81	16.1486	236.967	15.3678	378.059	11.1319	351.763	12.4487	98.02	21.3195
1877.471	3.7396	162.126	16.1501	237.262	15.3547	378.186	11.1049	352.016	12.4388	98.177	21.3224
1878.828	3.7405	162.337	16.1504	237.494	15.3356	378.355	11.0714	352.291	12.4316	98.45	21.3267
1879.98	3.7473	162.569	16.1505	237.705	15.3161	378.503	11.0445	352.544	12.4279	98.5	21.3085
1881.194	3.744	162.738	16.1507	237.937	15.3014	378.65	11.0209	352.818	12.4222	98.665	21.3064
1882.634	3.7397	162.865	16.1508	238.106	15.2918	378.819	11.0051	353.093	12.4135	98.715	21.3057
1884.135	3.7422	162.991	16.1517	238.254	15.2854	379.009	10.9967	353.367	12.4019	98.872	21.3062
1885.513	3.7478	163.075	16.1526	238.423	15.2765	379.199	10.9935	353.704	12.3859	98.93	21.3142
1886.788	3.7516	163.16	16.1539	238.549	15.2661	379.431	10.9931	354.021	12.3656	99.03	21.3162
1888.042	3.7511	163.202	16.1556	238.697	15.2554	379.621	10.9876	354.38	12.3458	99.145	21.3172
1889.585	3.7509	163.286	16.1575	238.845	15.244	379.895	10.9759	354.738	12.3277	99.302	21.3011
1891.374	3.7496	163.35	16.1601	238.971	15.2383	380.191	10.9671	355.118	12.3064	99.353	21.3007
1893.06	3.746	163.455	16.1631	239.056	15.2293	380.465	10.9618	355.54	12.287	99.46	21.3
1894.15	3.7411	163.624	16.1659	239.225	15.2007	380.761	10.9594	355.899	12.273	99.51	21.2956
1895.116	3.7366	163.687	16.1677	239.309	15.1438	381.035	10.9558	356.3	12.2601	99.517	21.2934
1896.35	3.7342	163.856	16.1699	239.372	15.1047	381.352	10.9517	356.743	12.2456	99.618	21.2938
1897.687	3.7361	164.046	16.1725	239.52	15.0767	381.668	10.9496	357.144	12.2341	99.625	21.2963
1899.127	3.7382	164.194	16.174	239.604	15.0469	382.006	10.9473	357.566	12.2228	99.725	21.3
1900.607	3.7372	164.384	16.1748	239.71	15.0234	382.28	10.9448	357.946	12.2095	99.833	21.3025
1902.088	3.7327	164.595	16.1756	239.836	15.0064	382.597	10.9408	358.347	12.195	99.94	21.3039
1903.363	3.7272	164.784	16.1755	239.963	14.9912	382.976	10.9362	358.726	12.175	99.998	21.3034
1904.597	3.7203	164.974	16.1757	240.09	14.9766	383.293	10.9302	359.022	12.1545	100.048	21.3037
1905.934	3.7107	165.143	16.1759	240.216	14.9611	383.609	10.9239	359.402	12.1405	100.098	21.303
1907.497	3.7063	165.227	16.1784	240.385	14.9452	383.968	10.9167	359.655	12.1351	100.205	21.3004
1909.143	3.7039	165.354	16.1807	240.533	14.9287	384.327	10.9088	359.95	12.1291	100.263	21.2954
1910.664	3.704	165.438	16.1848	240.744	14.9106	384.686	10.9021	360.14	12.1141	100.313	21.2913
1911.919	3.7061	165.544	16.192	240.912	14.8931	384.981	10.8939	360.351	12.0882	100.37	21.2916
1912.906	3.7133	165.586	16.1984	241.123	14.8725	385.277	10.8862	360.562	12.0593	100.478	21.2893
1913.914	3.7194	165.649	16.2023	241.355	14.8486	385.614	10.8824	360.731	12.0367	100.528	21.2893
1915.024	3.7204	165.734	16.2052	241.609	14.8316	385.889	10.8777	360.921	12.0164	100.578	21.2917
1916.423	3.7211	165.86	16.2067	241.82	14.8237	386.163	10.8717	361.153	11.9909	100.635	21.2972
1918.171	3.718	165.966	16.2077	242.031	14.8213	386.395	10.8653	361.406	11.9519	100.686	21.3036
1920.125	3.7166	166.092	16.2075	242.347	14.8212	386.648	10.8572	361.575	11.9071	100.743	21.2988
1921.996	3.723	166.282	16.2068	242.558	14.8196	386.902	10.85	361.891	11.8756	100.85	21.295
1923.333	3.7286	166.451	16.2031	242.832	14.8075	387.113	10.84	362.145	11.8579	100.901	21.2954
1924.341	3.7298	166.641	16.1954	243.065	14.7901	387.324	10.8247	362.44	11.8485	100.951	21.2918
1925.246	3.7314	166.894	16.1834	243.318	14.7737	387.556	10.8133	362.82	11.8461	101.008	21.2913
1926.501	3.7324	167.147	16.1737	243.486	14.7522	387.725	10.807	363.242	11.8467	101.166	21.2923
1928.187	3.7335	167.421	16.1702	243.761	14.7298	387.936	10.8042	363.601	11.849	101.223	21.282
1930.038	3.7348	167.675	16.1707	243.972	14.704	388.147	10.8028	364.044	11.8516	101.273	21.2916
1931.478	3.7354	167.991	16.1723	244.14	14.6882	388.4	10.8021	364.487	11.8525	101.331	21.2929
1932.28	3.7358	168.223	16.1742	244.351	14.6824	388.632	10.8004	364.972	11.8511	101.381	21.2952
1933.267	3.7366	168.519	16.1769	244.626	14.6756	388.885	10.7984	365.415	11.8477	101.431	21.2948
1934.625	3.7377	168.73	16.1794	244.773	14.6646	389.075	10.7966	365.879	11.8406	101.538	21.2904
1936.127	3.7398	168.919	16.1805	244.963	14.6412	389.329	10.7953	366.28	11.8315	101.596	21.2776
1937.731	3.743	169.109	16.1798	245.132	14.5982	389.54	10.7936	366.639	11.8233	101.646	21.2785
1939.54	3.7445	169.257	16.1779	245.322	14.5541	389.793	10.7884	367.019	11.8168	101.696	21.2828
1941.309	3.7447	169.341	16.1762	245.449	14.5128	390.046	10.7822	367.251	11.8058	101.703	21.2858
1942.625	3.7461	169.425	16.175	245.596	14.4803	390.384	10.7786	367.525	11.7913	101.804	21.2886
1943.324	3.7486	169.468	16.1737	245.723	14.4613	390.658	10.778	367.715	11.7818	101.861	21.292
1944.127	3.7522	169.468	16.1723	245.934	14.4499	390.954	10.777	367.905	11.7759	101.968	21.2913
1945.505	3.7557	169.489	16.1713	246.04	14.4452	391.291	10.7762	368.053	11.7701	102.019	21.2904
1947.232	3.757	169.51	16.1704	246.187	14.4423	391.629	10.7758	368.158	11.7647	102.076	21.2892
1949.063	3.7559	169.552	16.1698	246.398	14.4332	392.009	10.7767	368.348	11.762	102.126	21.2913
1950.749	3.7553	169.573	16.1692	246.567	14.4247	392.367	10.7773	368.559	11.7584	102.176	21.2934
1952.066	3.7548	169.658	16.1688	246.757	14.4081	392.726	10.7766	368.77	11.7531	102.234	21.2931
1953.279	3.7534	169.763	16.1683	246.989	14.3814	393.127	10.7756	369.023	11.7476	102.284	21.2915
1954.657	3.7494	169.911	16.1666	247.179	14.3519	393.465	10.7741	369.34	11.7402	102.341	21.2923
1956.055	3.7468	170.079	16.1639	247.411	14.319	393.823	10.7728	369.614	11.7346	102.391	21.2952
1957.433	3.747	170.29	16.1614	247.664	14.2854	394.161	10.7706	369.973	11.7312	102.448	21.2954
1958.853	3.749	170.522	16.1591	247.875	14.2554	394.478	10.7672	370.332	11.7288	102.556	21.2956
1960.354	3.7433	170.755	16.1552	248.065	14.2343	394.773	10.7619	370.712	11.7264	102.606	21.289
1961.856	3.7335	170.987	16.1482	248.297	14.2205	395.026	10.7544	371.155	11.7246	102.821	21.2739
1963.296	3.7339	171.24	16.1392	248.466	14.2083	395.259	10.7449	371.577	11.7245	102.979	21.2755
1963.995	3.7365	171.514	16.1334	248.593	14.2005	395.448	10.7363	372.02	11.7249	103.036	21.2233
1964.921	3.7392	171.809	16.1293	248.761	14.1936	395.66	10.7277	372.463	11.7252	103.086	21.2256
1966.587	3.7393	172.084	16.125	248.825	14.1853	395.892	10.7231	372.864	11.7244	103.194	21.2058
1968.541	3.7396	172.316	16.1213	248.846	14.1745	396.145	10.7173	373.286	11.7194	103.244	21.1928
1970.104	3.7419	172.569	16.1182	248.909	14.1614	396.293	10.7053	373.666	11.7105	103.301	21.1884
1971.338	3.745	172.78	16.1141	248.972	14.1454	396.504	10.6903	374.046	11.7008	103.351	21.1896
1972.552	3.7492	173.012	16.1109	248.909	14.1297	396.778	10.6767	374.32	11.6907	103.566	21.1861
1973.971	3.7541	173.159	16.1084	248.972	14.1163	396.968	10.6666	374.615	11.6807	103.616	21.1825
1975.328	3.7563	173.307	16.104	248.951	14.1071	397.179	10.6587	374.847	11.6727	103.724	21.1605
1976.706	3.756	173.455	16.0984	249.015	14.101	397.432	10.653	375.058	11.6669	103.882	21.1523
1978.064	3.7543	173.56	16.0935	249.099	14.0935	397.707	10.6484	375.312	11.6584	103.889	21.1206
1979.689	3.7527	173.708	16.09	249.247	14.0825	398.023	10.6441	375.523	11.6481	104.046	21.1208
1981.314	3.7474	173.835	16.0849	249.479	14.0712	398.276	10.6393	375.734	11.6359	104.154	21.0829
1982.651	3.7405	173.982	16.0777	249.669	14.0632	398.593	10.6359	376.008	11.6216	104.204	21.0708
1983.618	3.7334	174.109	16.0734	249.985	14.0557	398.91	10.6352	376.303	11.5997	104.312	21.0712
1984.585	3.7288	174.278	16.0709	250.281	14.0453	399.247	10.636	376.557	11.572	104.419	21.081
1985.963	3.7266	174.404	16.0683	250.576	14.0373	399.606	10.6371	376.873	11.5439	104.527	21.0721
1987.773	3.7231	174.573	16.0668	250.956	14.0334	399.986	10.6373	377.168	11.522	104.634	21.0625
1989.521	3.7229	174.742	16.0651	251.315	14.032	400.387	10.6332	377.485	11.5084	104.684	21.0363
1990.796	3.7232	174.889	16.0638	251.8	14.032	400.83	10.6247	377.844	11.5009	104.742	21.0361
1991.783	3.7265	175.037	16.063	252.18	14.0325	401.231	10.6131	378.202	11.4978	104.792	21.0393
1993.038	3.7291	175.185	16.0626	252.623	14.0331	401.632	10.5998	378.54	11.4978	104.849	21.0357
1994.622	3.7311	175.333	16.0619	252.982	14.0316	402.075	10.5895	378.878	11.4956	104.949	21.0269
1996.37	3.7322	175.438	16.0611	253.34	14.0268	402.476	10.5831	379.236	11.4896	105.057	21.0026
1997.975	3.7327	175.586	16.0605	253.615	14.0164	402.856	10.5745	379.532	11.4845	105.114	20.9689
1998.86	3.7339	175.691	16.0603	253.826	14.0036	403.194	10.5647	379.869	11.4814	105.164	20.9485
1999.785	3.7406	175.86	16.0601	254.037	13.992	403.531	10.5573	380.144	11.4779	105.222	20.9501
2001.328	3.7517	175.966	16.0599	254.205	13.9789	403.848	10.5518	380.355	11.4725	105.272	20.9475
2003.22	3.7564	176.113	16.0599	254.29	13.9634	404.207	10.5454	380.608	11.4648	105.322	20.9413
2004.804	3.7544	176.345	16.0602	254.374	13.9484	404.439	10.5362	380.861	11.4569	105.487	20.9475
2006.059	3.7562	176.514	16.0604	254.395	13.9361	404.776	10.5295	381.072	11.4509	105.537	20.9549
2007.416	3.7621	176.725	16.0546	254.416	13.9219	405.051	10.5253	381.325	11.446	105.645	20.953
2008.856	3.7631	176.936	16.0374	254.437	13.9069	405.304	10.5182	381.515	11.4482	105.695	20.9751
2010.193	3.7617	177.189	16.0234	254.416	13.8907	405.557	10.5042	381.789	11.4525	105.86	20.9443
2011.509	3.7601	177.4	16.0148	254.437	13.8782	405.853	10.4819	382.064	11.4536	105.967	20.9055
2012.723	3.7609	177.632	16.0097	254.479	13.8684	406.127	10.4556	382.401	11.4469	106.125	20.9065
2014.122	3.7634	177.864	16.006	254.564	13.8536	406.465	10.4363	382.697	11.437	106.175	20.8687
2015.665	3.762	178.075	16.0027	254.648	13.8313	406.718	10.4245	383.077	11.4266	106.232	20.8833
2017.147	3.7625	178.307	15.9995	254.754	13.8079	407.077	10.4176	383.499	11.4107	106.44	20.826
2018.669	3.7633	178.518	15.9962	254.88	13.7884	407.33	10.4141	383.942	11.3881	106.497	20.7618
2020.315	3.7626	178.666	15.9942	255.049	13.7713	407.668	10.4104	384.385	11.3694	106.655	20.7382
2021.878	3.7605	178.835	15.9907	255.239	13.7526	407.984	10.4058	384.849	11.3589	106.712	20.7538
2023.029	3.7561	179.003	15.9847	255.429	13.7379	408.343	10.4011	385.398	11.3494	106.87	20.7205
2023.831	3.7528	179.151	15.9795	255.682	13.723	408.659	10.3971	385.841	11.3421	106.978	20.7118
2024.984	3.7531	179.299	15.976	255.893	13.7096	408.934	10.3929	386.326	11.3373	107.085	20.6966
2026.629	3.7563	179.446	15.975	256.083	13.7026	409.229	10.3868	386.748	11.3321	107.293	20.7467
2028.48	3.7575	179.552	15.9745	256.336	13.6983	409.525	10.3785	387.17	11.3259	107.35	20.7746
2030.146	3.7585	179.679	15.972	256.569	13.6958	409.757	10.3685	387.614	11.3189	107.458	20.7616
2031.504	3.76	179.805	15.9658	256.822	13.6926	409.989	10.3567	387.909	11.3124	107.565	20.6469
2032.841	3.7586	179.932	15.9588	257.033	13.6829	410.242	10.3443	388.162	11.3067	107.673	20.6634
2034.302	3.7514	180.1	15.9526	257.202	13.6684	410.432	10.3339	388.352	11.3031	107.83	20.6424
2035.721	3.7501	180.206	15.9478	257.476	13.6571	410.686	10.3253	388.5	11.3012	107.938	20.63
2036.914	3.7472	180.396	15.9454	257.624	13.6504	410.939	10.3115	388.648	11.295	107.988	20.6325
2038.107	3.7448	180.543	15.9451	257.814	13.6425	411.171	10.294	388.774	11.2854	108.096	20.6575
2039.404	3.7446	180.754	15.9439	257.961	13.634	411.424	10.2777	388.901	11.2776	108.103	20.6639
2040.885	3.7438	180.965	15.9416	258.109	13.6293	411.678	10.2665	389.027	11.2714	108.203	20.6607
2042.47	3.7427	181.197	15.94	258.236	13.628	411.973	10.2612	389.154	11.2663	108.253	20.6571
2043.992	3.7426	181.429	15.9392	258.383	13.6231	412.247	10.2605	389.281	11.2623	108.261	20.6589
2045.37	3.7427	181.64	15.939	258.51	13.616	412.564	10.2623	389.534	11.2531	108.526	20.6525
2046.789	3.7434	181.894	15.9391	258.637	13.6101	412.859	10.2642	389.682	11.243	108.898	20.6321
2048.393	3.7455	182.126	15.9392	258.805	13.6067	413.26	10.2653	389.935	11.2374	108.949	20.6555
2050.1	3.7458	182.337	15.9399	258.974	13.6039	413.556	10.2662	390.188	11.2332	109.106	20.4816
2051.54	3.7458	182.569	15.9402	259.185	13.5973	413.872	10.2674	390.483	11.2283	109.164	20.4253
2052.425	3.7462	182.78	15.9404	259.333	13.5838	414.231	10.2678	390.758	11.2256	109.429	20.3917
2053.145	3.7466	183.012	15.9408	259.607	13.5637	414.548	10.2679	391.074	11.224	109.587	20.3184
2054.359	3.7468	183.181	15.9412	259.902	13.5486	414.822	10.2681	391.433	11.2232	109.644	20.3138
2056.169	3.746	183.328	15.9414	260.219	13.5327	415.096	10.2681	391.813	11.2222	109.809	20.3101
2058.144	3.7463	183.497	15.9416	260.514	13.5077	415.35	10.2673	392.193	11.2209	109.852	20.3238
2059.873	3.7487	183.56	15.9413	260.873	13.4846	415.561	10.2661	392.636	11.2191	110.017	20.3588
2061.23	3.7487	183.708	15.9409	261.211	13.4701	415.772	10.2645	393.058	11.2178	110.232	20.2559
2062.465	3.7483	183.792	15.9398	261.548	13.462	415.92	10.2631	393.48	11.2167	110.282	20.264
2063.719	3.7488	183.898	15.9371	261.907	13.4519	416.088	10.262	393.944	11.2153	110.604	20.2596
2064.83	3.7494	183.961	15.9327	262.266	13.4371	416.236	10.2601	394.366	11.2113	110.655	20.2034
2065.941	3.7467	184.109	15.925	262.561	13.4209	416.405	10.2589	394.788	11.2064	110.812	20.2043
2067.566	3.7458	184.172	15.9129	262.793	13.4031	416.574	10.2574	395.21	11.2027	110.977	20.213
2069.335	3.7471	184.278	15.9011	263.025	13.3825	416.764	10.255	395.653	11.2007	111.027	20.1407
2070.919	3.7466	184.468	15.8902	263.131	13.3626	416.975	10.2535	396.054	11.1979	111.242	20.1168
2071.763	3.7445	184.594	15.8817	263.278	13.3435	417.207	10.2533	396.476	11.1948	111.293	20.1015
2072.709	3.7436	184.784	15.8723	263.321	13.3239	417.481	10.2545	396.877	11.191	111.615	20.0826
2074.54	3.7437	184.953	15.8636	263.299	13.3042	417.713	10.256	397.278	11.1867	111.773	20.0687
2076.803	3.7423	185.143	15.8554	263.215	13.2899	417.988	10.2568	397.616	11.1811	111.83	20.0575
2078.799	3.7417	185.396	15.8454	263.131	13.2767	418.283	10.2574	397.974	11.1704	111.88	20.0055
2079.931	3.7413	185.628	15.8386	262.983	13.2644	418.558	10.258	398.27	11.1549	111.945	19.9392
2080.383	3.7412	185.881	15.8348	262.899	13.2537	418.811	10.2584	398.544	11.1431	112.203	19.938
2081.288	3.7408	186.155	15.8326	262.793	13.2456	419.085	10.2589	398.818	11.1287	112.253	19.9436
2082.872	3.7396	186.409	15.831	262.772	13.2418	419.317	10.2592	399.051	11.1103	112.31	19.9373
2084.724	3.7369	186.746	15.8289	262.751	13.239	419.549	10.2595	399.262	11.0876	112.361	19.9211
2086.513	3.7343	186.978	15.8266	262.793	13.2307	419.803	10.26	399.43	11.0718	112.468	19.908
2088.077	3.7322	187.253	15.8249	262.92	13.2183	420.056	10.26	399.62	11.0627	112.583	19.8942
2089.435	3.7306	187.548	15.8227	263.131	13.2094	420.267	10.2601	399.747	11.0569	112.733	19.8583
2090.546	3.7299	187.78	15.8208	263.342	13.2025	420.457	10.2602	399.874	11.0545	112.791	19.8147
2091.698	3.7295	188.012	15.8196	263.658	13.1974	420.689	10.2599	400	11.051	112.948	19.8035
2093.014	3.7287	188.181	15.8184	263.933	13.189	420.9	10.2597	400.148	11.0395	113.163	19.7417
2094.64	3.7265	188.35	15.8182	264.291	13.181	421.09	10.2597	400.296	11.0259	113.214	19.7264
2096.594	3.7256	188.518	15.8173	264.65	13.1768	421.28	10.2595	400.443	11.0046	113.371	19.7244
2098.282	3.7255	188.687	15.8157	265.072	13.1754	421.512	10.2595	400.654	10.9871	113.429	19.7293
2099.557	3.7254	188.771	15.814	265.515	13.1757	421.702	10.2593	400.887	10.9758	113.586	19.7248
2100.812	3.7241	188.919	15.8131	265.937	13.1753	421.934	10.259	401.119	10.968	113.694	19.7273
2102.293	3.721	189.025	15.8129	266.338	13.1706	422.187	10.2588	401.435	10.9607	113.801	19.6961
2103.815	3.7186	189.151	15.8124	266.718	13.1631	422.462	10.2586	401.688	10.9529	113.959	19.6989
2105.112	3.7179	189.257	15.8114	267.055	13.1518	422.652	10.2588	402.005	10.9475	114.067	19.692
2106.49	3.7197	189.404	15.8101	267.308	13.1366	422.905	10.2586	402.364	10.9451	114.174	19.6864
2108.136	3.7192	189.552	15.8079	267.541	13.1241	423.158	10.2585	402.765	10.9436	114.224	19.6707
2109.72	3.7172	189.594	15.8053	267.73	13.1132	423.369	10.2584	403.187	10.9425	114.389	19.6753
2110.872	3.7154	189.784	15.8032	267.857	13.1048	423.601	10.2585	403.63	10.9412	114.497	19.6593
2111.983	3.7123	189.868	15.8022	267.963	13.0987	423.834	10.2585	404.115	10.9399	114.604	19.6528
2113.485	3.7081	189.995	15.8015	268.089	13.0921	424.066	10.2584	404.6	10.9365	114.705	19.629
2115.172	3.7041	190.185	15.8009	268.131	13.0844	424.256	10.2585	405.086	10.9255	114.87	19.6081
2116.839	3.6995	190.248	15.8003	268.237	13.0759	424.53	10.2586	405.571	10.9142	115.135	19.5615
2118.505	3.6933	190.396	15.7963	268.385	13.0675	424.783	10.2585	406.014	10.9023	115.185	19.543
2120.254	3.6885	190.565	15.7907	268.49	13.0614	424.994	10.2587	406.457	10.8887	115.242	19.5466
2121.797	3.6867	190.712	15.7833	268.659	13.0565	425.226	10.2586	406.837	10.8787	115.292	19.5378
2122.867	3.6859	190.902	15.7755	268.849	13.0526	425.459	10.2585	407.238	10.8736	115.35	19.5346
2123.443	3.6853	191.071	15.7631	269.039	13.0496	425.691	10.2582	407.576	10.8684	115.4	19.5804
2124.287	3.6849	191.24	15.7465	269.229	13.0475	425.923	10.2579	407.892	10.8601	115.457	19.645
2125.974	3.6827	191.409	15.7329	269.44	13.0435	426.155	10.2579	408.209	10.8519	115.557	19.5661
2128.258	3.6764	191.62	15.7257	269.651	13.0344	426.366	10.2579	408.462	10.8423	115.615	19.5536
2130.562	3.671	191.767	15.7196	269.84	13.0231	426.577	10.2579	408.694	10.8354	115.722	19.5399
2132.455	3.6676	191.957	15.7166	269.988	13.0144	426.809	10.2578	408.926	10.8307	115.83	19.5476
2133.504	3.6632	192.147	15.7132	270.199	13.0085	427.042	10.2579	409.116	10.8243	115.88	19.5469
2134.101	3.6598	192.337	15.7096	270.326	13.0068	427.21	10.2581	409.243	10.8187	115.937	19.5376
2135.089	3.6533	192.569	15.7063	270.431	13.0043	427.421	10.2583	409.433	10.8133	115.987	19.5258
2136.899	3.6504	192.759	15.7045	270.537	13.0011	427.654	10.2585	409.623	10.8061	116.038	19.5149
2138.956	3.6487	193.012	15.7032	270.6	12.9941	427.822	10.2584	409.855	10.8003	116.095	19.5049
2140.602	3.6465	193.244	15.7014	270.663	12.9835	428.034	10.2585	410.045	10.7946	116.202	19.5086
2141.672	3.6453	193.434	15.6995	270.727	12.9764	428.245	10.2585	410.277	10.7853	116.31	19.5147
2142.907	3.6446	193.708	15.6939	270.79	12.9683	428.435	10.2584	410.488	10.7776	116.41	19.5165
2144.554	3.6438	193.962	15.6852	270.832	12.9602	428.667	10.2583	410.741	10.7711	116.468	19.5089
2146.467	3.643	194.194	15.6763	270.896	12.9521	428.857	10.258	410.952	10.765	116.625	19.4873
2148.257	3.6421	194.426	15.6694	271.022	12.9439	429.068	10.2572	411.227	10.7595	116.683	19.4949
2149.553	3.6412	194.679	15.6639	271.043	12.9399	429.258	10.2568	411.522	10.7565	116.733	19.4859
2150.891	3.6401	194.911	15.6568	271.191	12.9385	429.448	10.2567	411.838	10.755	116.84	19.4848
2152.331	3.6384	195.08	15.65	271.318	12.9377	429.701	10.2566	412.176	10.7534	116.89	19.4808
2153.442	3.638	195.333	15.6451	271.444	12.9379	429.912	10.2562	412.493	10.7524	116.948	19.4788
2154.327	3.6387	195.523	15.6412	271.634	12.933	430.165	10.256	412.872	10.752	117.055	19.4776
2155.89	3.6387	195.671	15.6391	271.845	12.9198	430.376	10.2556	413.252	10.7497	117.27	19.474
2158.092	3.6374	195.86	15.6396	272.098	12.8971	430.629	10.2554	413.632	10.7466	117.321	19.4587
2160.026	3.6364	196.029	15.6386	272.309	12.8816	430.841	10.2553	413.97	10.7416	117.371	19.4525
2160.931	3.6367	196.177	15.6349	272.562	12.8724	431.073	10.2555	414.35	10.735	117.428	19.4533
2161.816	3.6377	196.282	15.6306	272.879	12.8668	431.326	10.2553	414.708	10.7293	117.536	19.4555
2163.38	3.6377	196.409	15.6293	273.153	12.8626	431.516	10.2554	415.152	10.7245	117.586	19.4557
2165.314	3.6367	196.536	15.6285	273.47	12.8589	431.769	10.2556	415.531	10.7183	117.743	19.4557
2167.104	3.6361	196.662	15.627	273.807	12.8563	431.98	10.2557	415.911	10.7091	117.801	19.4609
2168.627	3.634	196.704	15.6234	274.187	12.8551	432.149	10.2558	416.333	10.7022	117.851	19.4889
2169.923	3.63	196.81	15.6203	274.546	12.8515	432.36	10.2557	416.713	10.6962	117.959	19.5031
2171.24	3.6299	196.915	15.6189	274.841	12.8423	432.571	10.2557	417.093	10.6923	118.016	19.52
2172.577	3.6295	196.978	15.6176	275.136	12.832	432.782	10.2557	417.452	10.6813	118.174	19.5344
2173.73	3.6278	197.021	15.6173	275.411	12.8212	432.972	10.2558	417.81	10.6682	118.331	19.513
2174.902	3.6263	197.105	15.6162	275.664	12.8123	433.162	10.2558	418.127	10.6541	118.439	19.4559
2176.157	3.6249	197.168	15.6146	275.896	12.8047	433.331	10.256	418.444	10.6392	118.496	19.4452
2177.804	3.6228	197.232	15.613	276.065	12.7976	433.584	10.256	418.781	10.6231	118.704	19.4484
2179.718	3.6219	197.358	15.612	276.255	12.7918	433.795	10.2552	419.013	10.6135	118.869	19.4445
2181.529	3.6208	197.443	15.6094	276.381	12.7852	433.964	10.2541	419.182	10.6042	118.919	19.4266
2183.216	3.62	197.527	15.6061	276.508	12.7765	434.175	10.2531	419.393	10.5862	118.976	19.4319
2184.616	3.6205	197.696	15.6032	276.635	12.7678	434.386	10.2502	419.52	10.5705	119.134	19.4348
2185.705	3.621	197.907	15.5967	276.782	12.7591	434.576	10.2464	419.646	10.5598	119.507	19.4238
2186.672	3.6222	198.118	15.5838	276.888	12.7536	434.829	10.2446	419.752	10.5507	119.614	19.3876
2187.927	3.6233	198.35	15.5718	277.078	12.7505	435.019	10.2451	419.942	10.5388	119.88	19.376
2189.676	3.6243	198.582	15.5631	277.225	12.7477	435.209	10.2451	420.132	10.5277	120.095	19.3748
2191.487	3.6258	198.898	15.5582	277.352	12.7453	435.441	10.2449	420.322	10.5217	120.202	19.3721
2192.454	3.6281	199.194	15.5556	277.457	12.7422	435.61	10.2451	420.49	10.5192	120.36	19.3672
2193.133	3.63	199.553	15.5536	277.584	12.7397	435.864	10.245	420.828	10.5156	120.467	19.3644
2194.594	3.6281	199.827	15.5519	277.69	12.739	436.054	10.2444	421.06	10.5086	120.575	19.3648
2196.796	3.6272	200.249	15.5504	277.795	12.7382	436.286	10.2433	421.398	10.5032	120.683	19.3686
2198.73	3.627	200.586	15.5492	277.858	12.7354	436.497	10.24	421.735	10.4992	120.84	19.3698
2200.048	3.6273	200.882	15.5478	277.9	12.7334	436.666	10.2377	422.094	10.4957	120.89	19.3706
2201.365	3.6276	201.177	15.5464	277.964	12.7331	436.834	10.2367	422.558	10.4942	120.998	19.3788
2202.826	3.6282	201.472	15.5452	277.964	12.7336	437.067	10.2337	422.959	10.4941	121.055	19.3802
2204.061	3.6279	201.683	15.5435	277.964	12.7345	437.278	10.2302	423.466	10.4945	121.163	19.3698
2205.111	3.627	201.852	15.542	278.006	12.7341	437.468	10.2279	423.909	10.4944	121.321	19.3581
2206.181	3.6264	202	15.5406	278.07	12.7302	437.721	10.2259	424.415	10.4931	121.371	19.35
2207.333	3.6239	202.084	15.539	278.048	12.7243	437.953	10.224	424.859	10.49	121.428	19.3398
2208.897	3.6161	202.19	15.5364	278.196	12.7182	438.248	10.222	425.344	10.4844	121.693	19.3342
2211.057	3.6076	202.232	15.5339	278.323	12.7127	438.481	10.2228	425.766	10.4765	121.894	19.319
2213.3	3.6053	202.169	15.5322	278.555	12.7089	438.713	10.225	426.167	10.4667	122.123	19.3117
2214.679	3.6049	202.169	15.5308	278.724	12.7059	439.008	10.2265	426.505	10.4541	122.231	19.3107
2215.564	3.6044	202.169	15.5286	279.019	12.7011	439.262	10.2246	426.906	10.4378	122.331	19.3106
2216.469	3.6035	202.105	15.526	279.272	12.6933	439.557	10.2181	427.264	10.4204	122.496	19.3103
2217.663	3.6015	202.126	15.5249	279.61	12.6818	439.852	10.209	427.602	10.4024	122.546	19.3056
2219.331	3.5994	202.063	15.5243	279.948	12.6725	440.063	10.1982	427.876	10.3862	122.704	19.3084
2221.368	3.5979	202.126	15.5242	280.369	12.6668	440.338	10.1874	428.151	10.373	123.084	19.31
2223.116	3.5971	202.169	15.5243	280.749	12.6639	440.549	10.1754	428.404	10.365	123.242	19.3142
2223.878	3.5959	202.274	15.5214	281.171	12.6624	440.781	10.1643	428.657	10.3614	123.292	19.3027
2224.433	3.5932	202.422	15.5178	281.551	12.6606	441.013	10.154	428.931	10.3543	123.507	19.2961
2225.853	3.5906	202.612	15.5158	281.889	12.6573	441.224	10.1478	429.164	10.3419	123.564	19.2874
2227.952	3.5881	202.844	15.5143	282.226	12.6542	441.372	10.147	429.375	10.324	123.772	19.2876
2229.968	3.5851	203.097	15.5128	282.564	12.6507	441.583	10.1417	429.586	10.3033	124.023	19.2885
2231.327	3.5836	203.329	15.5086	282.838	12.648	441.815	10.1302	429.797	10.2844	124.045	19.2841
2232.336	3.5808	203.625	15.5034	283.091	12.6452	441.984	10.1207	430.008	10.2733	124.145	19.2847
2233.385	3.5776	203.962	15.4982	283.26	12.6403	442.216	10.1112	430.198	10.2696	124.253	19.2838
2234.908	3.5744	204.363	15.4923	283.45	12.6358	442.427	10.0997	430.451	10.2629	124.296	19.2788
2236.617	3.5744	204.743	15.4845	283.576	12.6314	442.596	10.0912	430.662	10.2431	124.468	19.2722
2237.933	3.5751	205.08	15.4769	283.724	12.6278	442.807	10.0865	430.915	10.2245	124.575	19.2699
2239.025	3.575	205.376	15.4689	283.83	12.6249	443.039	10.0853	431.168	10.2142	124.625	19.2683
2240.506	3.574	205.608	15.462	283.872	12.6229	443.208	10.0845	431.464	10.2047	124.719	19.2689
2242.358	3.5717	205.882	15.4547	283.977	12.6221	443.398	10.0829	431.78	10.199	124.79	19.2715
2243.942	3.5693	206.072	15.4454	283.998	12.6207	443.651	10.0815	432.055	10.1942	124.841	19.2741
2245.053	3.5667	206.283	15.433	284.062	12.6187	443.82	10.0816	432.456	10.1893	124.948	19.271
2246.021	3.5625	206.452	15.4174	284.104	12.6171	444.031	10.0827	432.835	10.1851	124.998	19.2618
2247.441	3.5584	206.62	15.4028	284.189	12.6164	444.242	10.0825	433.215	10.1818	125.149	19.2588
2249.108	3.5563	206.768	15.3898	284.231	12.6164	444.475	10.082	433.637	10.1778	125.163	19.2578
2250.61	3.5513	206.916	15.3789	284.315	12.6162	444.665	10.0812	433.996	10.1752	125.271	19.2578
2252.03	3.5452	207.084	15.3721	284.378	12.6141	444.876	10.0801	434.439	10.1717	125.479	19.2545
2253.45	3.5397	207.232	15.3687	284.442	12.6107	445.108	10.0794	434.84	10.1668	125.536	19.252
2254.849	3.538	207.422	15.3642	284.526	12.6079	445.382	10.0787	435.262	10.1615	125.643	19.2587
2256.228	3.5367	207.612	15.3601	284.674	12.6058	445.593	10.0777	435.642	10.1585	125.694	19.2506
2257.772	3.5345	207.78	15.3584	284.758	12.604	445.825	10.0774	435.98	10.1561	125.859	19.2406
2259.356	3.5334	207.97	15.3535	284.864	12.6021	446.079	10.0776	436.296	10.1517	126.052	19.231
2261.023	3.5337	208.16	15.3449	284.948	12.5999	446.269	10.0777	436.613	10.1472	126.066	19.1957
2262.567	3.5338	208.266	15.338	285.096	12.5985	446.48	10.0777	436.908	10.1469	126.124	19.1818
2263.945	3.5342	208.392	15.3329	285.222	12.5983	446.712	10.0776	437.162	10.1462	126.231	19.1801
2264.872	3.5339	208.477	15.3303	285.37	12.5985	446.944	10.0779	437.415	10.1413	126.282	19.1652
2265.859	3.5327	208.54	15.3291	285.518	12.597	447.176	10.0776	437.647	10.1347	126.389	19.1562
2267.424	3.5312	208.645	15.3294	285.645	12.5893	447.387	10.0775	437.837	10.1301	126.439	19.1362
2269.318	3.5285	208.688	15.3295	285.856	12.5831	447.64	10.0774	438.09	10.1298	126.532	19.115
2270.903	3.5237	208.709	15.3295	285.982	12.5796	447.809	10.0773	438.343	10.1268	126.547	19.1034
2272.405	3.5198	208.709	15.3298	286.214	12.5764	447.999	10.077	438.533	10.1211	126.583	19.1039
2273.886	3.519	208.73	15.33	286.467	12.5745	448.189	10.0772	438.808	10.1123	126.604	19.1104
2275.265	3.5178	208.751	15.3301	286.721	12.5719	448.4	10.0773	439.04	10.1016	126.654	19.0809
2276.747	3.5144	208.793	15.3304	286.953	12.5661	448.633	10.0773	439.314	10.0808	126.711	19.1971
2278.352	3.5126	208.836	15.3302	287.269	12.5606	448.844	10.0777	439.609	10.0521	126.747	19.1859
2279.649	3.5122	208.857	15.3297	287.607	12.557	449.012	10.0777	439.884	10.0281	126.761	19.1924
2280.554	3.5111	208.92	15.3293	287.945	12.5554	449.202	10.0773	440.158	10.012	126.869	19.185
2281.726	3.5088	208.983	15.3282	288.261	12.5524	449.413	10.0773	440.475	10.002	126.919	19.1829
2283.394	3.5032	209.131	15.3269	288.62	12.5474	449.603	10.0777	440.749	9.9963	126.955	19.1829
2285.267	3.4967	209.279	15.3256	289.021	12.5422	449.772	10.078	441.087	9.9934	127.027	19.1729
2287.119	3.4941	209.447	15.3246	289.443	12.5374	449.962	10.0779	441.298	9.9916	127.084	19.1631
2288.56	3.4926	209.595	15.3237	289.802	12.5313	450.11	10.0779	441.572	9.9886	127.192	19.1585
2289.24	3.4911	209.869	15.3173	290.16	12.5253	450.279	10.078	441.825	9.9849	127.242	19.1452
2290.186	3.4875	210.102	15.3077	290.519	12.52	450.405	10.0778	442.1	9.9821	127.349	19.1385
2291.792	3.4851	210.397	15.3017	290.814	12.5155	450.553	10.0776	442.332	9.9813	127.457	19.1317
2293.645	3.4845	210.713	15.2981	291.068	12.5106	450.722	10.0775	442.585	9.9809	127.615	19.1264
2295.497	3.4826	211.072	15.2944	291.3	12.5054	450.87	10.0774	442.859	9.98	127.672	19.1031
2297.288	3.4812	211.367	15.2916	291.426	12.501	451.06	10.0777	443.07	9.9777	127.758	19.0984
2298.606	3.4806	211.747	15.2901	291.553	12.4975	451.207	10.0779	443.345	9.9744	127.83	19.0943
2299.306	3.4804	212.106	15.2894	291.553	12.4954	451.334	10.0778	443.661	9.9701	127.865	19.0955
2300.293	3.4793	212.464	15.2893	291.532	12.493	451.419	10.078	443.978	9.9642	127.937	19.0965
2301.919	3.4776	212.802	15.2893	291.469	12.4906	451.524	10.0781	444.273	9.9573	127.987	19.0966
2303.874	3.4762	213.203	15.2877	291.405	12.4883	451.63	10.0781	444.611	9.9512	128.045	19.0917
2305.561	3.4753	213.54	15.2841	291.258	12.4863	451.693	10.0781	444.991	9.9452	128.095	19.0871
2306.57	3.4744	213.836	15.2798	291.152	12.4846	451.798	10.0782	445.328	9.9397	128.202	19.0901
2307.393	3.4724	214.131	15.2757	291.068	12.4832	451.883	10.078	445.687	9.9372	128.253	19.0882
2308.834	3.4704	214.363	15.2723	291.004	12.4823	451.946	10.0779	446.109	9.9361	128.36	19.071
2310.852	3.4685	214.553	15.2698	290.983	12.4816	452.031	10.0778	446.489	9.9339	128.418	19.0718
2312.765	3.4676	214.722	15.2672	291.004	12.4809	452.157	10.0777	446.932	9.9305	128.468	19.0471
2314.329	3.4669	214.785	15.2643	291.025	12.4798	452.263	10.0774	447.312	9.9261	128.525	19.0313
2315.461	3.4668	214.891	15.2606	291.11	12.4789	452.453	10.0772	447.713	9.9201	128.561	19.0129
2316.346	3.4672	214.996	15.2568	291.279	12.4773	452.643	10.077	448.072	9.9145	128.575	19.0011
2317.644	3.4657	215.017	15.2536	291.426	12.4759	452.854	10.0769	448.431	9.9075	128.683	19.0017
2319.27	3.462	215.08	15.2509	291.595	12.4753	453.107	10.0767	448.768	9.9006	128.733	18.9911
2320.772	3.4592	215.102	15.2494	291.806	12.4735	453.36	10.0767	449.022	9.8931	128.79	18.9882
2322.048	3.4567	215.165	15.2482	292.102	12.4714	453.614	10.0766	449.296	9.8881	128.841	18.9842
2323.468	3.4549	215.249	15.2477	292.355	12.4699	453.909	10.0768	449.57	9.8849	128.898	18.9698
2325.032	3.4536	215.334	15.2478	292.629	12.4693	454.183	10.0769	449.802	9.8815	128.948	18.9768
2326.72	3.4519	215.46	15.2479	292.925	12.4691	454.416	10.0769	450.034	9.8781	129.005	18.9617
2328.326	3.4493	215.587	15.247	293.241	12.4671	454.69	10.0772	450.267	9.8751	129.056	18.9496
2329.54	3.4468	215.756	15.2454	293.621	12.4635	454.943	10.0775	450.52	9.8719	129.163	18.9487
2330.508	3.446	215.882	15.244	293.958	12.4612	455.07	10.0776	450.752	9.869	129.249	18.9463
2331.763	3.4439	216.135	15.2427	294.338	12.4582	455.239	10.0779	450.984	9.8656	129.271	18.9475
2333.327	3.4405	216.368	15.2427	294.697	12.4538	455.365	10.078	451.237	9.8567	129.514	18.9466
2334.686	3.4392	216.6	15.2436	295.098	12.4497	455.386	10.0783	451.491	9.8438	129.593	18.8884
2335.633	3.4386	216.874	15.2461	295.478	12.4431	455.45	10.0782	451.765	9.827	129.644	18.921
2336.888	3.4399	217.127	15.2519	295.9	12.4342	455.429	10.0781	452.018	9.8104	129.694	18.9256
2338.885	3.4409	217.465	15.2579	296.258	12.4242	455.45	10.0781	452.335	9.7962	129.751	18.9303
2341.252	3.4408	217.739	15.2631	296.575	12.4149	455.513	10.0781	452.63	9.7861	129.787	18.9293
2343.146	3.4407	218.119	15.2676	296.997	12.4087	455.555	10.0778	453.052	9.7786	129.801	18.93
2343.682	3.4408	218.414	15.2708	297.25	12.4056	455.661	10.0777	453.369	9.7718	130.016	18.9319
2344.031	3.4403	218.815	15.2732	297.546	12.4024	455.788	10.0776	453.706	9.7679	130.124	18.9403
2345.226	3.4379	219.11	15.2749	297.757	12.397	455.999	10.0771	454.044	9.7653	130.174	18.9328
2346.996	3.4344	219.405	15.2761	297.989	12.3917	456.189	10.0771	454.403	9.759	130.231	18.9272
2348.972	3.4309	219.743	15.2774	298.136	12.3883	456.421	10.0771	454.804	9.7521	130.282	18.9284
2350.618	3.4288	220.038	15.2783	298.2	12.3847	456.695	10.0771	455.141	9.7431	130.368	18.9286
2351.853	3.428	220.292	15.2793	298.242	12.3803	456.969	10.0772	455.437	9.7344	130.389	18.9281
2353.233	3.4269	220.587	15.2801	298.242	12.3767	457.244	10.0745	455.753	9.7264	130.554	18.924
2354.797	3.4263	220.777	15.2808	298.242	12.3744	457.497	10.0579	456.028	9.7186	130.604	18.9202
2356.176	3.4258	221.03	15.2816	298.158	12.3726	457.75	10.042	456.302	9.7109	130.654	18.9226
2357.329	3.4239	221.241	15.2825	298.137	12.3711	458.067	10.0304	456.576	9.7033	130.819	18.927
2358.605	3.4174	221.389	15.2834	298.052	12.3703	458.32	10.0217	456.83	9.6952	131.063	18.9112
2360.479	3.412	221.558	15.2834	298.073	12.3691	458.531	10.0131	457.062	9.6908	131.242	18.8981
2362.434	3.4099	221.663	15.2812	298.01	12.3677	458.764	10.0037	457.315	9.6855	131.278	18.8853
2363.216	3.4094	221.811	15.279	298.01	12.3665	458.975	9.9933	457.632	9.6748	131.35	18.8814
2363.546	3.409	221.938	15.2752	298.073	12.3652	459.101	9.9858	457.885	9.6665	131.457	18.879
2364.719	3.4083	222.064	15.2709	298.158	12.3639	459.249	9.9789	458.159	9.6579	131.508	18.8757
2366.819	3.4063	222.149	15.2671	298.263	12.3621	459.333	9.968	458.476	9.6416	131.673	18.8714
2369.021	3.4031	222.254	15.2636	298.39	12.361	459.418	9.9544	458.729	9.6095	131.723	18.8715
2370.73	3.3973	222.296	15.2612	298.538	12.3602	459.544	9.9441	459.046	9.5676	131.78	18.8702
2372.129	3.3944	222.381	15.2595	298.749	12.36	459.629	9.9382	459.404	9.5317	131.866	18.8681
2373.22	3.3936	222.465	15.2548	298.939	12.3595	459.713	9.935	459.742	9.5038	131.888	18.8681
2374.23	3.3918	222.529	15.2489	299.192	12.3591	459.84	9.9332	460.059	9.487	131.988	18.8666
2375.629	3.388	222.634	15.2434	299.466	12.3588	459.903	9.9326	460.375	9.4758	132.045	18.8657
2377.256	3.3862	222.719	15.2374	299.741	12.3584	460.051	9.9325	460.692	9.464	132.096	18.8709
2378.779	3.3852	222.803	15.2303	299.994	12.3579	460.178	9.9323	461.029	9.4543	132.131	18.8771
2379.931	3.3836	222.951	15.2258	300.289	12.3559	460.389	9.9323	461.304	9.4373	132.261	18.8789
2381.208	3.3821	223.056	15.2245	300.585	12.3542	460.558	9.9318	461.62	9.4171	132.289	18.8781
2382.834	3.3807	223.267	15.2256	300.88	12.3515	460.769	9.9309	461.937	9.3972	132.368	18.8611
2384.357	3.3789	223.415	15.2264	301.176	12.3481	461.001	9.9289	462.253	9.3815	132.447	18.8568
2385.696	3.3771	223.626	15.2181	301.471	12.3461	461.233	9.9247	462.549	9.3698	132.849	18.8475
2386.992	3.3747	223.794	15.2063	301.703	12.3457	461.486	9.9199	462.844	9.3658	132.899	18.8477
2388.063	3.3714	224.048	15.199	301.956	12.3445	461.718	9.9147	463.119	9.3642	132.927	18.8228
2389.216	3.3685	224.259	15.1959	302.209	12.3426	461.972	9.9127	463.351	9.3512	133.035	18.8037
2390.719	3.3663	224.533	15.194	302.421	12.3397	462.225	9.912	463.667	9.3243	133.272	18.8042
2392.448	3.3639	224.828	15.1933	302.653	12.3351	462.478	9.9124	463.942	9.291	133.379	18.8101
2394.053	3.3628	225.081	15.193	302.885	12.3291	462.731	9.9122	464.153	9.2625	133.537	18.8027
2395.597	3.3623	225.377	15.1919	303.159	12.324	463.027	9.9108	464.385	9.2425	133.623	18.816
2397.141	3.3603	225.672	15.191	303.349	12.3218	463.217	9.9089	464.659	9.237	133.752	18.8142
2398.232	3.3591	225.925	15.1903	303.623	12.3207	463.47	9.9067	464.912	9.248	133.809	18.8097
2398.933	3.3581	226.199	15.1894	303.834	12.3199	463.66	9.9044	465.208	9.2504	133.91	18.7892
2400.168	3.3558	226.537	15.1873	304.13	12.3196	463.85	9.9022	465.461	9.2414	134.017	18.7799
2401.897	3.3537	226.727	15.1833	304.383	12.3183	464.04	9.8995	465.735	9.2252	134.075	18.7803
2403.544	3.3522	226.98	15.1791	304.678	12.3127	464.23	9.8968	466.073	9.2059	134.103	18.7778
2404.841	3.3496	227.233	15.1753	304.973	12.3072	464.399	9.8931	466.39	9.1879	134.232	18.7708
2405.932	3.348	227.444	15.1735	305.227	12.3012	464.589	9.8866	466.685	9.171	134.261	18.7668
2407.086	3.3469	227.676	15.1702	305.48	12.2958	464.736	9.8764	467.065	9.1584	134.29	18.7666
2408.547	3.3442	227.887	15.1646	305.712	12.2907	464.905	9.8619	467.382	9.1474	134.39	18.7714
2410.277	3.3417	228.14	15.1584	305.881	12.2864	465.074	9.8499	467.783	9.1389	134.426	18.7789
2411.76	3.3388	228.351	15.1536	306.007	12.2802	465.349	9.8408	468.099	9.1338	134.555	18.7782
2412.871	3.3356	228.499	15.1517	306.113	12.2717	465.496	9.831	468.416	9.1268	134.634	18.7677
2414.045	3.3326	228.752	15.1515	306.155	12.2635	465.771	9.8219	468.732	9.1169	134.713	18.7586
2415.527	3.3291	228.942	15.1519	306.176	12.254	465.982	9.8122	469.007	9.1075	134.77	18.7382
2417.07	3.3279	229.09	15.1514	306.092	12.2446	466.193	9.8053	469.26	9.1015	134.928	18.7372
2418.429	3.3253	229.237	15.1482	306.071	12.2376	466.446	9.8015	469.492	9.0971	135.035	18.7365
2419.376	3.3226	229.364	15.1445	305.987	12.2325	466.615	9.7993	469.682	9.0911	135.143	18.7207
2420.364	3.3196	229.533	15.1409	305.923	12.229	466.826	9.7976	469.893	9.0834	135.301	18.6825
2421.764	3.3137	229.596	15.1372	305.881	12.2265	467.079	9.794	470.104	9.0762	135.387	18.6997
2423.617	3.3102	229.744	15.1335	305.881	12.2244	467.227	9.7879	470.294	9.071	135.459	18.7048
2425.532	3.3077	229.849	15.1307	305.902	12.2226	467.396	9.7822	470.547	9.0626	135.623	18.674
2426.644	3.3067	229.87	15.1294	305.923	12.2178	467.607	9.7741	470.8	9.0522	135.674	18.619
2427.241	3.304	229.976	15.1291	306.008	12.2125	467.818	9.7651	471.138	9.0426	135.81	18.6205
2428.476	3.2987	230.018	15.128	306.177	12.2075	468.008	9.7544	471.433	9.0337	135.939	18.6234
2430.39	3.2971	230.081	15.1273	306.346	12.2027	468.135	9.7376	471.75	9.0258	135.968	18.6358
2432.161	3.2966	230.166	15.1269	306.535	12.1946	468.325	9.7211	472.067	9.0174	136.047	18.6336
2433.294	3.2964	230.25	15.1265	306.81	12.1828	468.515	9.7066	472.446	9.0099	136.104	18.6259
2434.344	3.2955	230.377	15.1257	307.105	12.1753	468.662	9.6986	472.869	9.005	136.183	18.6246
2435.764	3.2936	230.525	15.1257	307.422	12.1735	468.873	9.6938	473.312	9.0019	136.419	18.6252
2437.288	3.2894	230.736	15.1259	307.823	12.1696	469.084	9.69	473.734	8.9997	136.505	18.6079
2438.729	3.2841	230.989	15.1242	308.245	12.1584	469.274	9.6872	474.177	8.9978	136.721	18.5983
2440.109	3.281	231.179	15.1197	308.624	12.1455	469.485	9.6863	474.62	8.9968	136.878	18.5748
2441.18	3.2794	231.453	15.1156	309.089	12.1362	469.675	9.685	475.042	8.993	136.9	18.5616
2442.107	3.2778	231.812	15.1137	309.51	12.1295	469.908	9.6822	475.443	8.9865	137.036	18.5609
2443.568	3.2746	232.149	15.1129	309.954	12.1234	470.098	9.6808	475.802	8.9789	137.065	18.5595
2445.606	3.2685	232.508	15.1122	310.439	12.1157	470.266	9.6791	476.14	8.9705	137.172	18.5561
2447.273	3.2638	232.888	15.1111	310.798	12.1052	470.456	9.6792	476.456	8.9587	137.201	18.5553
2447.87	3.2616	233.247	15.11	311.135	12.0929	470.625	9.6794	476.688	8.9469	137.33	18.5552
2448.632	3.2599	233.584	15.1086	311.452	12.0796	470.836	9.6786	476.921	8.9391	137.488	18.5562
2450.135	3.2592	233.9	15.1065	311.705	12.0693	470.963	9.6714	477.132	8.9365	137.624	18.5517
2452.05	3.257	234.175	15.1034	311.853	12.0611	471.153	9.6638	477.343	8.9321	137.703	18.5487
2453.923	3.2543	234.386	15.0986	312.001	12.0528	471.322	9.6558	477.511	8.9226	137.753	18.5477
2455.426	3.2518	234.576	15.0911	312.085	12.0475	471.533	9.6503	477.659	8.91	137.861	18.5534
2456.642	3.2501	234.702	15.0809	312.148	12.0443	471.786	9.6467	477.87	8.8889	137.889	18.5588
2457.836	3.2484	234.786	15.0694	312.085	12.0418	471.997	9.6461	477.997	8.8591	138.026	18.5623
2459.071	3.2462	234.85	15.0594	312.106	12.0386	472.293	9.6414	478.187	8.8293	138.155	18.5642
2460.122	3.2424	234.808	15.0528	312.085	12.0354	472.567	9.6378	478.419	8.7906	138.183	18.5559
2461.151	3.2389	234.808	15.0488	312.043	12.0319	472.841	9.6361	478.63	8.7409	138.291	18.5414
2462.572	3.2351	234.787	15.0456	312.001	12.0293	473.158	9.6352	478.946	8.7022	138.449	18.5277
2464.157	3.2328	234.744	15.0432	311.98	12.027	473.453	9.6344	479.158	8.6766	138.535	18.5152
2465.866	3.2308	234.787	15.0405	312.022	12.025	473.749	9.6336	479.474	8.6623	138.556	18.5076
2467.554	3.2288	234.808	15.0379	312.106	12.0228	474.023	9.6329	479.727	8.6582	138.635	18.5068
2468.502	3.2273	234.85	15.0353	312.212	12.0194	474.234	9.6322	480.065	8.6574	138.693	18.5024
2469.181	3.2262	234.956	15.0312	312.338	12.0161	474.445	9.6303	480.424	8.656	138.771	18.5036
2470.479	3.2248	235.124	15.0245	312.549	12.015	474.656	9.6263	480.783	8.6539	138.85	18.5047
2472.496	3.2233	235.314	15.0186	312.76	12.0155	474.804	9.6204	481.184	8.6507	138.908	18.4987
2474.637	3.2216	235.589	15.0159	313.014	12.0151	474.91	9.6119	481.563	8.6471	138.929	18.4928
2475.728	3.2192	235.863	15.014	313.246	12.0144	474.952	9.6029	481.943	8.6425	138.958	18.4832
2476.017	3.2164	236.158	15.0122	313.52	12.0142	475.036	9.5874	482.323	8.6361	138.987	18.4623
2476.882	3.2129	236.454	15.0061	313.816	12.0147	475.036	9.5732	482.682	8.6307	139.065	18.4514
2478.261	3.2069	236.855	14.9995	314.111	12.0153	475.1	9.5563	483.02	8.6271	139.116	18.4304
2479.908	3.2021	237.213	14.9957	314.406	12.0148	475.121	9.5324	483.357	8.6222	139.223	18.4227
2481.658	3.1997	237.593	14.993	314.66	12.0139	475.184	9.5071	483.653	8.6168	139.302	18.3955
2483.161	3.1953	237.952	14.9908	314.871	12.0114	475.269	9.483	483.927	8.6108	139.331	18.3782
2484.562	3.1902	238.289	14.9881	315.039	12.0093	475.416	9.4636	484.159	8.602	139.438	18.3587
2485.839	3.1885	238.669	14.9846	315.229	12.0075	475.585	9.4516	484.37	8.5898	139.467	18.3412
2486.971	3.1866	238.965	14.9803	315.314	12.0048	475.733	9.4408	484.623	8.5774	139.546	18.3378
2488.125	3.1838	239.175	14.9757	315.419	12.002	475.923	9.4153	484.898	8.5742	139.574	18.3262
2489.484	3.181	239.408	14.9704	315.483	11.9979	476.113	9.395	485.151	8.5793	139.625	18.3135
2490.905	3.1796	239.597	14.9656	315.525	11.9942	476.366	9.3833	485.447	8.5782	139.704	18.3224
2492.037	3.1785	239.724	14.9619	315.588	11.992	476.619	9.3768	485.721	8.5705	139.782	18.3494
2493.19	3.1763	239.809	14.9583	315.63	11.9901	476.894	9.3735	486.037	8.565	139.811	18.3423
2494.693	3.175	239.83	14.9543	315.694	11.9885	477.21	9.372	486.354	8.5591	139.84	18.3395
2496.258	3.175	239.788	14.9501	315.736	11.9864	477.548	9.3691	486.692	8.5528	139.868	18.3283
2497.596	3.1748	239.745	14.9462	315.862	11.9841	477.844	9.3647	487.029	8.5472	139.89	18.329
2498.853	3.1731	239.703	14.9421	315.968	11.9814	478.16	9.3569	487.367	8.542	139.919	18.3339
2500.274	3.169	239.619	14.9384	316.137	11.979	478.456	9.3448	487.726	8.5385	139.947	18.3311
2501.695	3.1661	239.619	14.9358	316.306	11.9762	478.709	9.3314	488.042	8.5373	139.969	18.3413
2502.992	3.1652	239.619	14.934	316.517	11.9734	479.047	9.3166	488.338	8.5359	139.997	18.2671
2504.206	3.1648	239.619	14.9335	316.706	11.9669	479.237	9.2992	488.633	8.5349	140.055	18.2709
2505.421	3.1648	239.682	14.9325	317.002	11.9591	479.49	9.2861	488.908	8.5347	140.076	18.2458
2506.554	3.1645	239.83	14.9264	317.255	11.9529	479.701	9.2742	489.161	8.535	140.133	18.2901
2507.996	3.1625	239.999	14.9172	317.508	11.9477	479.849	9.2554	489.351	8.5353	140.183	18.3747
2509.87	3.1597	240.167	14.9101	317.783	11.9436	480.039	9.225	489.583	8.5358	140.212	18.3748
2511.785	3.1562	240.463	14.9047	318.078	11.941	480.165	9.1901	489.836	8.5354	140.241	18.3836
2513.371	3.154	240.695	14.9	318.395	11.9389	480.313	9.155	490.068	8.5326	140.32	18.4079
2513.907	3.1522	240.99	14.8946	318.669	11.9364	480.334	9.1175	490.237	8.5278	140.398	18.4107
2514.154	3.15	241.349	14.8888	318.922	11.9334	480.503	9.074	490.469	8.5264	140.477	18.4152
2515.266	3.1478	241.665	14.8835	319.196	11.9298	480.566	9.0316	490.723	8.5251	140.535	18.414
2517.099	3.147	242.045	14.8794	319.492	11.9259	480.672	8.9997	490.976	8.5219	140.585	18.4192
2519.117	3.1436	242.425	14.8744	319.682	11.9222	480.735	8.9816	491.25	8.5169	140.614	18.4252
2520.991	3.1379	242.783	14.8679	319.935	11.9189	480.841	8.971	491.525	8.5127	140.721	18.4226
2522.453	3.1355	243.184	14.8607	320.146	11.9161	480.967	8.9654	491.778	8.5103	140.771	18.4264
2523.647	3.1353	243.543	14.8528	320.336	11.9136	481.094	8.9608	492.116	8.5058	140.8	18.4236
2524.944	3.1352	243.775	14.8444	320.484	11.9109	481.263	8.9549	492.411	8.4966	140.879	18.4267
2525.973	3.1349	244.049	14.8358	320.695	11.9075	481.411	8.9451	492.728	8.4842	140.929	18.3979
2526.838	3.1348	244.324	14.8289	320.821	11.9054	481.558	8.9366	493.107	8.4688	141.094	18.3883
2528.074	3.1343	244.492	14.8234	320.927	11.9045	481.748	8.9316	493.466	8.4515	141.252	18.3934
2529.866	3.132	244.661	14.8192	321.032	11.9027	481.938	8.9281	493.804	8.4359	141.28	18.3786
2531.678	3.1301	244.788	14.8151	321.138	11.9011	482.149	8.9253	494.163	8.4242	141.302	18.3673
2533.078	3.1288	244.914	14.8111	321.264	11.8999	482.381	8.9224	494.542	8.4172	141.388	18.3568
2534.108	3.1279	244.999	14.8074	321.37	11.898	482.592	8.9141	494.901	8.4124	141.409	18.3495
2535.199	3.1272	245.041	14.8045	321.412	11.896	482.825	8.9033	495.239	8.4089	141.682	18.351
2536.517	3.1254	245.104	14.8025	321.518	11.8936	483.078	8.8941	495.598	8.4017	141.811	18.3283
2538.124	3.1237	245.147	14.8005	321.686	11.8915	483.331	8.8858	495.957	8.3881	142.026	18.3086
2539.812	3.1229	245.147	14.798	321.792	11.8902	483.648	8.8815	496.273	8.3676	142.105	18.2501
2541.213	3.1215	245.168	14.7959	321.982	11.8895	483.901	8.8807	496.59	8.3363	142.134	18.2409
2542.222	3.1181	245.126	14.7939	322.151	11.8885	484.197	8.8801	496.906	8.2955	142.263	18.2392
2543.273	3.1133	245.168	14.7909	322.32	11.8862	484.45	8.8773	497.286	8.2642	142.32	18.2395
2544.735	3.1102	245.21	14.7876	322.53	11.8843	484.724	8.8734	497.56	8.2401	142.428	18.2409
2546.341	3.1071	245.21	14.7857	322.763	11.8822	484.935	8.8697	497.856	8.216	142.507	18.2432
2547.72	3.105	245.252	14.7832	322.952	11.8767	485.231	8.8671	498.151	8.2039	142.743	18.246
2548.997	3.1038	245.337	14.78	323.248	11.8689	485.421	8.8648	498.405	8.2078	142.851	18.2272
2550.336	3.1005	245.379	14.777	323.438	11.8624	485.611	8.8616	498.658	8.2102	142.908	18.2496
2551.695	3.0942	245.569	14.7762	323.691	11.8591	485.822	8.8567	498.827	8.2014	142.958	18.2507
2553.157	3.0881	245.695	14.7781	323.944	11.854	486.012	8.848	499.08	8.1722	142.987	18.24
2554.62	3.0824	245.928	14.7769	324.198	11.848	486.138	8.8311	499.27	8.1382	143.202	18.2057
2556.042	3.0768	246.139	14.7727	324.388	11.842	486.223	8.8062	499.481	8.1017	143.224	18.211
2557.174	3.0717	246.413	14.7706	324.662	11.8358	486.392	8.7797	499.671	8.0695	143.31	18.2132
2558.286	3.0669	246.729	14.769	324.915	11.829	486.539	8.7586	499.861	8.0422	143.417	18.2037
2559.706	3.0593	247.088	14.7668	325.084	11.8224	486.645	8.7455	500.072	8.0266	143.439	18.1932
2561.313	3.0509	247.489	14.765	325.316	11.8155	486.772	8.7361	500.304	8.0248	143.654	18.1745
2562.816	3.0462	247.89	14.7639	325.485	11.8079	486.962	8.7286	500.557	8.015	143.704	18.1588
2563.887	3.0437	248.291	14.7627	325.611	11.8016	487.046	8.7223	500.768	7.9532	143.812	18.1571
2564.753	3.0382	248.712	14.7605	325.759	11.7972	487.173	8.7161	501.085	7.8756	143.869	18.156
2565.844	3.0341	249.113	14.7581	325.865	11.7936	487.32	8.71	501.38	7.8311	144.056	18.1562
2567.245	3.0339	249.514	14.7552	325.991	11.791	487.426	8.7016	501.718	7.8128	144.077	18.1578
2568.852	3.0336	249.831	14.7527	326.076	11.7884	487.616	8.6917	502.056	7.8079	144.185	18.1621
2570.499	3.0331	250.105	14.7505	326.202	11.7854	487.743	8.683	502.436	7.806	144.213	18.1548
2572.146	3.0313	250.316	14.7487	326.329	11.782	487.869	8.6724	502.815	7.8014	144.35	18.1458
2573.649	3.0278	250.463	14.7468	326.477	11.7785	488.059	8.66	503.216	7.7957	144.536	18.1188
2574.762	3.0234	250.59	14.7452	326.582	11.776	488.186	8.6465	503.596	7.7899	144.665	18.1174
2575.812	3.0176	250.717	14.7433	326.835	11.7742	488.334	8.6356	503.976	7.7801	144.83	18.1194
2577.027	3.0118	250.717	14.7411	326.983	11.7715	488.481	8.6285	504.293	7.7651	144.859	18.1203
2578.406	3.0068	250.78	14.7387	327.194	11.7676	488.608	8.6183	504.694	7.754	144.931	18.1267
2579.786	3.001	250.759	14.7363	327.363	11.7639	488.756	8.5978	505.01	7.748	145.038	18.114
2581.084	2.9933	250.759	14.7339	327.574	11.7597	488.861	8.5578	505.285	7.744	145.095	18.1059
2582.423	2.988	250.801	14.7319	327.806	11.7557	489.03	8.4993	505.601	7.7334	145.124	18.103
2584.03	2.9802	250.843	14.7303	328.017	11.7526	489.178	8.4543	505.833	7.7183	145.311	18.1029
2585.719	2.9776	250.928	14.7288	328.228	11.7506	489.347	8.4256	506.108	7.707	145.361	18.1008
2586.872	2.9771	250.949	14.7262	328.397	11.7502	489.494	8.4089	506.319	7.6979	145.554	18.0973
2587.531	2.9764	251.054	14.7235	328.587	11.7506	489.727	8.3959	506.572	7.6918	145.734	18.1015
2588.643	2.975	251.202	14.7209	328.714	11.7494	489.959	8.3831	506.825	7.6883	145.82	18.0851
2590.517	2.9723	251.35	14.7188	328.882	11.7465	490.17	8.3734	507.036	7.6881	145.892	18.0835
2592.433	2.9707	251.455	14.7175	329.051	11.7431	490.423	8.3597	507.247	7.6904	146.035	18.0988
2593.813	2.9704	251.688	14.7168	329.178	11.7401	490.634	8.3378	507.459	7.6899	146.056	18.1057
2595.029	2.9711	251.877	14.7148	329.305	11.7379	490.908	8.3154	507.733	7.6801	146.3	18.0954
2596.45	2.972	252.046	14.7121	329.452	11.7356	491.162	8.302	507.923	7.6646	146.566	18.0481
2597.933	2.9702	252.257	14.7107	329.663	11.7334	491.436	8.2959	508.176	7.6446	146.645	18.0272
2599.251	2.9699	252.426	14.7092	329.811	11.7323	491.711	8.2933	508.408	7.6284	146.723	18.027
2600.034	2.9691	252.721	14.707	330.043	11.7318	491.901	8.2901	508.683	7.6192	146.853	18.0338
2600.837	2.9663	252.89	14.7056	330.233	11.7296	492.069	8.2788	509.02	7.6157	147.046	18.027
2602.299	2.9624	253.122	14.7054	330.423	11.7264	492.28	8.2519	509.252	7.6134	147.068	18.0082
2604.317	2.9604	253.375	14.7053	330.676	11.7223	492.407	8.2167	509.548	7.6089	147.204	18.0037
2606.129	2.9593	253.586	14.7042	330.866	11.7184	492.513	8.1792	509.822	7.6048	147.225	18.0034
2607.386	2.9586	253.798	14.7022	331.077	11.7157	492.597	8.1221	510.118	7.6035	147.312	18.0084
2608.643	2.9579	254.009	14.7001	331.267	11.7139	492.66	8.0598	510.413	7.6011	147.441	18.0084
2609.94	2.9567	254.177	14.6977	331.457	11.713	492.703	8.0089	510.666	7.5981	147.548	18.0032
2611.198	2.9555	254.409	14.6949	331.584	11.712	492.724	7.9612	510.962	7.5965	147.763	17.9743
2612.722	2.9533	254.599	14.6919	331.71	11.7103	492.766	7.9141	511.236	7.5962	147.814	17.9649
2614.472	2.9523	254.768	14.6893	331.816	11.7075	492.703	7.8747	511.532	7.5956	147.871	17.9697
2615.79	2.9523	254.979	14.6884	331.921	11.705	492.682	7.8493	511.764	7.5949	148.029	17.9682
2616.429	2.9525	255.148	14.6887	332.006	11.7035	492.618	7.8407	511.996	7.5941	148.187	17.954
2617.274	2.9522	255.359	14.6888	332.111	11.7019	492.576	7.8369	512.27	7.5933	148.222	17.9496
2618.654	2.951	255.549	14.6878	332.196	11.7007	492.576	7.8328	512.503	7.5918	148.244	17.9455
2620.693	2.95	255.759	14.6853	332.322	11.6995	492.555	7.8378	512.735	7.5894	148.294	17.946
2623.164	2.9494	255.97	14.6812	332.428	11.6985	492.513	7.8435	513.03	7.5854	148.351	17.9453
2625.08	2.9483	256.139	14.6769	332.597	11.6977	492.492	7.8464	513.283	7.5803	148.438	17.9402
2625.863	2.9457	256.35	14.6748	332.808	11.697	492.555	7.847	513.558	7.5767	148.459	17.9338
2626.522	2.9418	256.604	14.6749	333.019	11.6957	492.618	7.8461	513.853	7.5709	148.617	17.9354
2627.696	2.9379	256.836	14.6754	333.23	11.6925	492.724	7.8438	514.149	7.5628	148.724	17.9387
2629.158	2.93	257.047	14.6749	333.441	11.6872	492.872	7.8323	514.444	7.5552	148.775	17.935
2630.621	2.92	257.194	14.6721	333.694	11.6824	492.977	7.806	514.697	7.5491	148.94	17.8869
2632.124	2.9121	257.384	14.6675	333.947	11.679	492.998	7.7686	515.035	7.5421	149.026	17.8738
2633.834	2.9035	257.532	14.661	334.221	11.6762	492.998	7.7487	515.246	7.5305	149.04	17.8792
2635.687	2.898	257.701	14.6547	334.538	11.6745	493.02	7.7457	515.521	7.5148	149.076	17.884
2637.047	2.8971	257.806	14.6503	334.791	11.6734	493.02	7.755	515.732	7.5001	149.148	17.8851
2637.788	2.8951	257.891	14.6449	335.044	11.6726	492.998	7.7665	515.9	7.4882	149.205	17.8821
2638.839	2.8909	257.996	14.6398	335.319	11.6723	492.998	7.7744	516.048	7.4788	149.291	17.8703
2640.487	2.8874	258.06	14.6364	335.508	11.6715	493.02	7.7764	516.175	7.4664	149.312	17.8373
2642.485	2.8845	258.123	14.6343	335.698	11.6694	493.02	7.7726	516.259	7.4479	149.47	17.8294
2644.195	2.8818	258.208	14.6325	335.825	11.667	493.02	7.7676	516.344	7.4273	149.52	17.8258
2645.308	2.879	258.25	14.6307	335.952	11.6648	493.041	7.7648	516.47	7.4099	149.578	17.8205
2646.44	2.8784	258.313	14.6293	336.015	11.6627			516.576	7.3966	149.614	17.8218
2647.862	2.8781	258.418	14.6289	336.078	11.6607			516.702	7.3864	149.685	17.8247
2649.304	2.8782	258.524	14.6289	336.141	11.6593			516.871	7.3779	149.714	17.828
2650.601	2.8778	258.672	14.6286	336.268	11.6576			517.061	7.3718	149.736	17.8237
2652.002	2.8746	258.841	14.6279	336.31	11.6563			517.336	7.3679	149.901	17.7922
2653.834	2.8676	258.967	14.6257	336.437	11.6545			517.568	7.3648	149.929	17.777
2655.791	2.864	259.178	14.6229	336.564	11.6528			517.821	7.3591	149.951	17.7577
2656.842	2.864	259.41	14.6207	336.753	11.6522			518.138	7.3524	149.987	17.7464
2657.234	2.8636	259.621	14.6183	336.965	11.6514			518.517	7.346	150.109	17.7409
2658.038	2.8625	259.853	14.6128	337.133	11.6496			518.813	7.3412	150.166	17.7453
2659.583	2.8617	260.127	14.6071	337.323	11.6469			519.193	7.3389	150.273	17.7217
2661.663	2.8611	260.381	14.6019	337.577	11.6407			519.509	7.3381	150.324	17.7244
2663.949	2.86	260.592	14.5966	337.809	11.6315			519.974	7.3379	150.36	17.7089
2665.473	2.8586	260.845	14.5899	338.062	11.6253			520.396	7.3365	150.431	17.7048
2666.317	2.8563	261.14	14.5816	338.357	11.6223			520.797	7.3308	150.481	17.7015
2667.431	2.8519	261.351	14.5766	338.59	11.6186			521.198	7.3222	150.539	17.6893
2668.77	2.8483	261.625	14.5738	338.843	11.6133			521.514	7.3117	150.589	17.685
2669.924	2.8453	261.857	14.5687	339.075	11.6085			521.852	7.3013	150.646	17.6823
2670.994	2.8417	262.047	14.5628	339.307	11.6043			522.105	7.2932	150.682	17.6794
2672.333	2.8399	262.3	14.5592	339.56	11.5989			522.38	7.2861	150.697	17.6759
2673.981	2.8364	262.533	14.5549	339.877	11.5929			522.548	7.2807	150.754	17.6754
2675.875	2.8248	262.807	14.5496	340.067	11.5871			522.738	7.2731	150.783	17.6679
2677.503	2.8163	263.081	14.5459	340.341	11.5824			522.928	7.2628	150.804	17.659
2678.43	2.8122	263.271	14.5433	340.615	11.5786			523.055	7.2517	150.862	17.6537
2679.255	2.8062	263.461	14.541	340.805	11.575			523.266	7.2398	150.948	17.6453
2680.636	2.7969	263.693	14.5383	341.059	11.5694			523.414	7.2132	150.962	17.6474
2682.407	2.7869	263.883	14.5359	341.249	11.5654			523.583	7.1885	151.019	17.6441
2684.076	2.7775	264.073	14.5342	341.438	11.5622			523.836	7.1715	151.07	17.6397
2685.395	2.7721	264.263	14.532	341.628	11.5592			524.068	7.1541	151.177	17.6392
2686.487	2.768	264.389	14.5287	341.797	11.5564			524.3	7.1392	151.213	17.6387
2687.558	2.7615	264.495	14.5256	341.966	11.5556			524.575	7.1276	151.234	17.6382
2688.856	2.75	264.6	14.5244	342.072	11.5547			524.828	7.1209	151.335	17.6377
2690.277	2.739	264.727	14.5238	342.24	11.552			525.102	7.1176	151.428	17.6378
2691.843	2.7337	264.811	14.5236	342.304	11.5483			525.377	7.109	151.442	17.642
2693.45	2.731	264.917	14.5237	342.388	11.5455			525.609	7.0917	151.5	17.6441
2694.789	2.7254	265.001	14.5233	342.536	11.5439			525.862	7.068	151.55	17.6373
2696.129	2.7208	265.128	14.5218	342.578	11.5424			526.136	7.0365	151.715	17.6406
2697.344	2.7177	265.276	14.5197	342.599	11.5413			526.305	7.0038	151.765	17.6418
2698.395	2.713	265.402	14.5186	342.684	11.54			526.558	6.9776	151.851	17.642
2699.507	2.7047	265.529	14.5183	342.726	11.5377			526.791	6.9544	151.873	17.6424
2700.888	2.6971	265.677	14.5176	342.789	11.5365			527.002	6.9331	151.923	17.6426
2702.473	2.6865	265.803	14.5132	342.874	11.5364			527.213	6.9158	152.066	17.6399
2704.348	2.6746	265.93	14.5063	342.937	11.5359			527.424	6.899	152.088	17.6295
2705.955	2.667	266.057	14.502	343.085	11.5344			527.635	6.8861	152.124	17.629
2706.615	2.6626	266.183	14.4984	343.127	11.5324			527.867	6.8735	152.138	17.629
2707.275	2.6582	266.31	14.4956	343.232	11.5308			528.141	6.8628	152.196	17.622
2708.511	2.6512	266.415	14.4936	343.401	11.5286			528.416	6.8559	152.296	17.6295
2710.365	2.6385	266.563	14.4917	343.57	11.5278			528.711	6.849	152.353	17.6742
2712.424	2.6233	266.626	14.4907	343.76	11.5259			528.964	6.8415	152.403	17.6914
2713.886	2.6092	266.816	14.4907	344.013	11.5186			529.26	6.8379	152.619	17.7331
2714.71	2.5972	266.879	14.4901	344.224	11.5051			529.534	6.8381	152.762	17.6194
2715.576	2.59	267.09	14.4881	344.499	11.4947			529.893	6.8406	152.776	17.647
2716.689	2.5792	267.259	14.4846	344.794	11.4887			530.21	6.8432	152.977	17.629
2718.111	2.5594	267.491	14.4802	345.09	11.484			530.505	6.8448	152.991	17.6161
2719.883	2.5421	267.702	14.4758	345.406	11.4812			530.822	6.8441	153.156	17.6057
2721.655	2.5322	267.955	14.4722	345.701	11.4794			531.159	6.8424	153.206	17.6079
2722.87	2.5287	268.209	14.4701	346.039	11.4778			531.434	6.8385	153.364	17.6
2723.838	2.5262	268.546	14.4691	346.313	11.4762			531.771	6.8337	153.529	17.6088
2725.095	2.5194	268.863	14.4687	346.588	11.4751			531.982	6.8267	153.673	17.6186
2726.558	2.5168	269.221	14.4684	346.82	11.474			532.257	6.8196	153.794	17.6154
2727.897	2.5147	269.58	14.4679	347.052	11.4722			532.489	6.8129	153.845	17.5994
2729.134	2.5055	269.897	14.4667	347.2	11.4681			532.721	6.8049	154.01	17.5866
2730.452	2.4981	270.192	14.4644	347.39	11.4626			532.848	6.7958	154.06	17.5817
2731.977	2.491	270.551	14.4609	347.537	11.4569			532.996	6.7838	154.153	17.5813
2733.295	2.4876	270.804	14.4565	347.622	11.4525			533.143	6.7693	154.275	17.5806
2734.387	2.4819	271.078	14.4523	347.769	11.4489			533.249	6.7558	154.383	17.5811
2735.705	2.4774	271.247	14.4492	347.875	11.4455			533.312	6.7475	154.433	17.5822
2737.209	2.4689	271.5	14.4463	348.001	11.4429			533.354	6.7404	154.526	17.58
2738.465	2.4626	271.564	14.4441	348.107	11.4405			533.375	6.7334	154.698	17.5794
2739.64	2.4516	271.648	14.4423	348.212	11.4386			533.481	6.7257	154.806	17.58
2741.185	2.4318	271.69	14.4406	348.36	11.4367			533.608	6.7177	154.949	17.5766
2742.628	2.4136	271.69	14.4383	348.487	11.4355			533.629	6.7084	155.129	17.5721
2743.761	2.3831	271.669	14.4352	348.635	11.4335			533.755	6.6996	155.286	17.559
2744.977	2.3337	271.606	14.4328	348.846	11.429			533.945	6.6892	155.344	17.5585
2746.44	2.2936	271.564	14.4304	348.993	11.4266			534.135	6.6786	155.501	17.5594
2748.047	2.2816	271.542	14.4276	349.183	11.4252			534.367	6.6705	155.609	17.5585
2749.448	2.2629	271.521	14.4256	349.373	11.4234			534.578	6.6661	155.717	17.5558
2750.766	2.2373	271.521	14.4239	349.584	11.4209			534.895	6.6627	155.874	17.5531
2752.187	2.218	271.606	14.4228	349.774	11.4185			535.148	6.6582	155.932	17.554
2753.712	2.2062	271.669	14.4206	350.006	11.4173			535.444	6.6527	155.982	17.5573
2754.887	2.1945	271.754	14.4177	350.217	11.4168			535.76	6.6433	156.197	17.5564
2755.608	2.1898	271.922	14.4152	350.386	11.4162			536.077	6.6321	156.29	17.557
2756.474	2.186	272.091	14.413	350.555	11.4155			536.457	6.6257	156.355	17.5577
2757.875	2.182	272.323	14.409	350.787	11.4142			536.773	6.6228	156.678	17.5424
2759.749	2.1771	272.619	14.4052	350.935	11.4129			537.111	6.622	156.836	17.5366
2761.686	2.1726	272.851	14.3949	351.104	11.4119			537.428	6.6201	156.893	17.5342
2763.458	2.1674	273.188	14.3763	351.252	11.4117			537.723	6.6137	157.316	17.5279
2764.633	2.1554	273.505	14.3597	351.42	11.4114			537.976	6.6059	157.481	17.5231
2765.293	2.1412	273.8	14.3481	351.61	11.4107			538.23	6.5993	157.581	17.5223
2766.18	2.1277	274.201	14.3396	351.8	11.4105			538.441	6.5938	157.639	17.5205
2767.745	2.1184	274.539	14.3321	351.927	11.4107			538.673	6.5885	157.746	17.5037
2769.578	2.1137	274.94	14.3261	352.075	11.4107			538.842	6.5808	157.854	17.4927
2770.774	2.1119	275.277	14.3211	352.243	11.4105			538.926	6.565	158.17	17.4939
2771.556	2.1086	275.678	14.3166	352.391	11.4102			539.074	6.5465	158.335	17.4783
2772.587	2.0956	275.953	14.3123	352.56	11.4096			539.116	6.5358	158.385	17.4788
2774.337	2.083	276.248	14.3067	352.729	11.4089			539.2	6.5289	158.543	17.4747
2776.542	2.0763	276.459	14.2992	352.876	11.4087			539.264	6.5237	158.815	17.4562
2778.232	2.0737	276.691	14.2925	353.045	11.408			539.264	6.5191	158.865	17.4619
2778.727	2.0714	276.818	14.2879	353.235	11.4076			539.327	6.5149	158.973	17.4655
2779.222	2.0642	276.944	14.2813	353.446	11.4071			539.348	6.5117	159.023	17.4621
2780.356	2.0516	277.007	14.2732	353.615	11.4061			539.411	6.5096	159.131	17.4566
2781.983	2.0436	277.007	14.2634	353.784	11.4056			539.475	6.5082	159.238	17.4554
2783.673	2.0397	277.007	14.2544	353.995	11.4051			539.538	6.5073	159.296	17.4524
2784.848	2.0364	276.944	14.2473	354.227	11.4048			539.665	6.5063	159.561	17.4513
2785.92	2.0304	276.86	14.2411	354.417	11.4049			539.813	6.5053	159.669	17.4412
2786.991	2.0258	276.817	14.2367	354.649	11.4054			540.002	6.5033	159.776	17.4279
2787.588	2.0226	276.775	14.2353	354.839	11.4055			540.192	6.4998	159.826	17.4262
2788.021	2.0134	276.775	14.2348	355.071	11.4056			540.467	6.4931	159.884	17.4282
2788.948	1.9978	276.796	14.234	355.367	11.4057			540.741	6.4816	159.984	17.4248
2790.473	1.9716	276.86	14.2307	355.62	11.4044			541.015	6.4725	160.042	17.4149
2792.245	1.961	276.944	14.224	355.915	11.3991			541.29	6.4626	160.415	17.41
2792.74	1.9669	277.113	14.2165	356.147	11.3928			541.585	6.4471	160.572	17.4111
2792.803	1.9677	277.282	14.2107	356.464	11.3873			541.923	6.4359	160.68	17.4137
2793.421	1.9553	277.535	14.207	356.759	11.3818			542.197	6.4309	160.737	17.4142
2794.061	1.9548	277.83	14.2051	357.013	11.3777			542.514	6.4296	160.788	17.4151
2794.432	1.9541	278.147	14.1994	357.287	11.3739			542.831	6.4298	160.845	17.4159
2794.803	1.9539	278.442	14.1921	357.561	11.3689			543.042	6.4289	160.945	17.4107
2795.092	1.9551	278.843	14.1834	357.751	11.3624			543.274	6.4243	161.053	17.4121
2795.178	1.9483	279.223	14.1772	357.941	11.3563			543.443	6.4172	161.11	17.4123
2795.218	1.9538	279.582	14.171	358.068	11.3501			543.569	6.4092	161.161	17.4125
2795.3	1.9543	279.94	14.1624	358.152	11.3442			543.654	6.3998	161.218	17.4095
2795.611	1.9376	280.32	14.1531	358.215	11.3386			543.759	6.389	161.268	17.402
2795.859	1.9401	280.594	14.1438	358.194	11.3338			543.801	6.3765	161.325	17.3769
2796.292	1.9334	280.869	14.1359	358.152	11.3299			543.886	6.366	161.376	17.3632
2796.559	1.9492	281.101	14.1295	358.131	11.3256			543.928	6.3589	161.426	17.3533
2796.599	1.9296	281.312	14.1236	358.047	11.3205			544.034	6.3544	161.483	17.3483
2796.847	1.9291	281.481	14.1159	358.004	11.3161			544.118	6.3511	161.533	17.3464
2796.867	1.9294	281.607	14.108	357.92	11.3129			544.181	6.3454	161.591	17.3455
2797.034	1.9294	281.671	14.1016	357.941	11.3107			544.392	6.3381	161.698	17.346
2797.629	1.9302	281.692	14.094	357.941	11.3087			544.519	6.3346	161.749	17.35
2797.736	1.9282	281.734	14.0869	358.047	11.3057			544.688	6.3348	161.806	17.3464
2797.877	1.9353	281.776	14.0808	358.131	11.3016			544.878	6.3306	161.856	17.3476
2798.127	1.928	281.818	14.0765	358.3	11.2979			545.025	6.3179	161.906	17.3497
2798.46	1.9285	281.84	14.0728	358.511	11.2952			545.279	6.3073	161.964	17.35
2798.481	1.9298	281.903	14.0673	358.849	11.2944			545.49	6.3004	162.014	17.3433
2798.499	1.9281	282.008	14.0612	359.123	11.2927			545.701	6.2934	162.071	17.3375
2798.521	1.9284	282.156	14.0579	359.439	11.2888			545.933	6.285	162.122	17.3367
2798.603	1.9285	282.325	14.0559	359.798	11.2848			546.186	6.2758	162.179	17.3425
		282.515	14.0506	360.199	11.2821			546.44	6.2673	162.229	17.3502
		282.684	14.0467	360.6	11.2809			546.672	6.2588	162.286	17.3469
		282.958	14.0373	361.022	11.2806			546.925	6.2506	162.337	17.3306
		283.211	14.0272	361.402	11.2794			547.199	6.2417	162.387	17.3215
		283.422	14.0198	361.782	11.2779			547.368	6.2341	162.494	17.3025
		283.675	14.0141	362.141	11.2766			547.664	6.2282	162.552	17.301
		283.949	14.011	362.436	11.2754			547.917	6.2245	162.602	17.3038
		284.182	14.0095	362.689	11.274			548.17	6.2195	162.71	17.3056
		284.435	14.0084	362.9	11.2724			548.381	6.2098	162.724	17.3082
		284.688	14.0061	363.09	11.2708			548.613	6.197	162.817	17.3061
		284.815	14.0022	363.259	11.2693			548.824	6.1805	162.867	17.303
		285.026	13.9972	363.343	11.268			548.993	6.1633	162.925	17.3066
		285.11	13.9913	363.428	11.2666			549.204	6.1477	162.975	17.3057
		285.237	13.9856	363.491	11.2657			549.331	6.1351	163.032	17.3009
		285.342	13.9799	363.576	11.265			549.436	6.124	163.083	17.3007
		285.49	13.9759	363.639	11.2645			549.584	6.1142	163.14	17.3066
		285.68	13.9727	363.702	11.2637			549.669	6.1048	163.204	17.3097
		285.87	13.9709	363.766	11.2629			549.795	6.0947	163.247	17.3141
		286.06	13.9699	363.85	11.2624			549.922	6.0851	163.298	17.3206
		286.271	13.9678	363.913	11.2621			550.07	6.0779	163.405	17.3293
		286.482	13.9647	364.019	11.2616			550.238	6.0732	163.455	17.3308
		286.735	13.9609	364.124	11.2606			550.471	6.0696	163.513	17.3016
		286.967	13.9546	364.209	11.2599			550.682	6.0655	163.52	17.2922
		287.22	13.9501	364.357	11.2592			550.935	6.0563	163.62	17.2927
		287.452	13.9455	364.441	11.259			551.209	6.0406	163.671	17.2846
		287.748	13.9395	364.589	11.2588			551.505	6.023	163.728	17.2894
		288.001	13.936	364.758	11.2588			551.737	5.998	163.778	17.2865
		288.296	13.9341	364.863	11.259			552.117	5.9683	163.836	17.2742
		288.528	13.9329	364.99	11.2585			552.433	5.9481	163.886	17.2527
		288.739	13.9315	365.159	11.2584			552.75	5.9396	163.993	17.2515
		288.929	13.9302	365.306	11.2582			553.045	5.9374	164.043	17.2459
		289.119	13.9285	365.496	11.2584			553.404	5.9365	164.101	17.228
		289.288	13.9269	365.707	11.2588			553.721	5.9359	164.151	17.2151
		289.414	13.9253	365.918	11.2588			553.995	5.9315	164.216	17.1846
		289.52	13.9236	366.172	11.259			554.185	5.9216	164.259	17.2158
[truncated: 5,802 more rows]
