# Supplementary material for: Gas hydrate dissociation linked to contemporary ocean warming in the southern hemisphere
Source: Nat Commun. 2020 Jul 29;11:3788. doi: 10.1038/s41467-020-17289-z (PMC7391661; doi:10.1038/s41467-020-17289-z)
Supplement: Supplementary file 4 — Supplementary Data 2 [file 41467_2020_17289_MOESM4_ESM.xlsx]

## Sheet: Sheet1
PC78			PC64			PC65			PC63			PC77			PC72
Water depth 400 m	Temperature 12.5 °C		Water depth 530 m	Temperature 8.5 °C		Water depth 600 m	Temperature 7.5 °C		Water depth 650 m	Temperature 7 °C		Water depth 780 m	Temperature 5 °C		Water depth 1600	Temperature 4 °C
Sample depth (cm)	Sulphate (mM)		Sample depth (cm)	Sulphate (mM)		Sample depth (cm)	Sulphate (mM)		Sample depth (cm)	Sulphate (mM)		Sample depth (cm)	Sulphate (mM)		Sample depth (cm)	Sulphate (mM)
60	21.751		20	28.007		20	15.78		20	23.983		20	26.177		20	26.966
110	15.032		60	27.556		60	15.301		60	23.768		60	24.68		50	22.09
130	0		110	27.206		110	18.657		120	22.13		110	23.554		60	24.333
170	0		151	26.771		170	10.86		160	21.693		170	23.92		110	24.67
210	0		191	27.847		210	9.328		210	19.298		210	22.217		170	22.846
260	0		241	26.198		260	1.26		270	19.781		260	20.929		210	17.67
320	0		301	22.259		320	0		310	17.439		320	20.002		260	18.859
360	0		341	19.013		360	0		360	10.86		360	15.888		320	16.873
410	0		391	12.253		410	0		420	11.609		410	12.692		360	17.997
465	0		451	1.795		470	0		460	9.725		470	9.373		410	17.229
553	0		510	0		510	0		510	6.956		510	6.546		470	14.068
613	0		541	0		560	0		570	3.548		560	2.923		510	17.71
653	0		601	0		620	0		510	1.26		620	0		560	16.966
698	0		641	0		660	0		660	0		660	0		620	12.723
758	0		691	0		710	0		720	0		710	0		650	11.797
818	0		751	0		770	0		760	0		770	0		660	11.197
875	0		831	0		810	0		810	0		810	0		710	12.634
913	0		870	0		860	0		870	0		860	0		770	10.306
962	0		910	0		920	0		910	0		920	0		810	10.133
994	0		986	0		960	0		960	0		960	0		860	6.898
1032	0		1110	0		1010	0		1020	0		1010	0		920	8.28
1097	0		1066	0		1070	0		1060	0		1070	0		960	6.098
1137	0		1136	0		1110	0		1110	0		1110	0		1010	8.545
1187	0		1161	0		1160	0		1170	0		1160	0		1070	6.7
1247	0		1221	0		1220	0		1210	0		1220	0		1110	5.69
1287	0		1281	0		1310	0		1260	0		1260	0		1220	3.739
1337	0		1371	0		1368	0		1305	0		1310	0		1260	2.567
1397	0		1431	0		1408	0		1330	0		1370	0		1310	1.903
1403	0		1471	0		1460	0		1380	0		1410	0		1370	0
1437	0		1521	0					1437	0		1460	0		1410	0
1534	0		1571	0					1477	0		1520	0		1460	0
1552	0		1621	0					1527	0		1560	0		1520	0
1659	0		1671	0					1587	0		1610	0		1560	0
1699	0		1731	0					1627	0		1670	0		1610	0
1749	0		1766	0					1677	0		1710	0		1670	0
1799	0		1816	0					1737	0		1760	0		1710	0
1839	0		1876	0					1757	0		1820	0		1760	0
1889	0		1916	0					1812	0		1860	0		1820	0
1949	0		1966	0					1852	0		1980	0		1910	0
1989	0		2120	0					1902	0
2099	0		2106	0					1962	0
2139	0		2166	0					2002	0
2189	0		2206	0					2052	0
2239	0		2246	0					2112	0
2392	0		2303	0					2152	0
2432	0		2308	0					2202	0
2527	0		2348	0					2262	0
2565	0		2432	0					2297	0
			2467	0					2347	0
			2556	0					2407	0
			2576	0					2447	0
									2497	0
									2557	0
									2647	0
