# Supplementary material for: Gas hydrate dissociation linked to contemporary ocean warming in the southern hemisphere
Source: Nat Commun. 2020 Jul 29;11:3788. doi: 10.1038/s41467-020-17289-z (PMC7391661; doi:10.1038/s41467-020-17289-z)
Supplement: Supplementary file 5 — Supplementary Data 3 [file 41467_2020_17289_MOESM5_ESM.xlsx]

## Sheet: Sheet1
Sample type	location	depth (cm below seafloor)	C1 (mM)	C2+ (mM)	CO2 (mM)
vent bubble	ROV08	-	19.7758	0.0271	0.0086
vent bubble	ROV09	-	3.5137	0.0069	0.0069
gas hydrate	PC95	2000	3.468	0.0032	NA
gas hydrate	PC95	4500	14.6209	0.003	NA
gas hydrate	PC97	48	0.7487	0.0011	NA
gas hydrate	PC97	567	43.795	bdl	NA
gas hydrate	PC97	603	2.3311	0.0051	NA
gas hydrate	PC97	625	13.5911	0.0137	NA
gas hydrate	PC97	660	21.3035	0.0374	NA
pore gas. pockmark field	PC63	100	0.0051	bdl	NA
pore gas. pockmark field	PC63	250	0.0587	0.0002	NA
pore gas. pockmark field	PC63	400	0.035	0.0001	NA
pore gas. pockmark field	PC63	550	0.0721	0.0001	NA
pore gas. pockmark field	PC63	700	1.4577	0.0005	NA
pore gas. pockmark field	PC63	850	2.2525	0.0006	NA
pore gas. pockmark field	PC63	1000	4.4837	0.001	NA
pore gas. pockmark field	PC63	1150	2.6097	0.0008	NA
pore gas. pockmark field	PC63	1300	3.7192	0.001	NA
pore gas. pockmark field	PC63	1417	2.6512	0.0008	NA
pore gas. pockmark field	PC63	1567	1.6734	0.0007	NA
pore gas. pockmark field	PC63	1717	1.3326	0.0006	NA
pore gas. pockmark field	PC63	1792	0.9774	0.0006	NA
pore gas. pockmark field	PC63	1942	0.7289	0.0005	NA
pore gas. pockmark field	PC63	2092	0.4541	0.0004	NA
pore gas. pockmark field	PC63	2242	0.6128	0.0005	NA
pore gas. pockmark field	PC63	2387	0.7445	0.0005	NA
pore gas. pockmark field	PC63	2537	0.4612	0.0005	NA
pore gas. pockmark field	PC63	2680	0.2293	0.0005	NA
pore gas. pockmark field	PC64	131	0.0669	0.0005	NA
pore gas. pockmark field	PC64	281	0.0725	0.0005	NA
pore gas. pockmark field	PC64	431	0.094	0.0007	NA
pore gas. pockmark field	PC64	581	4.5263	0.0045	NA
pore gas. pockmark field	PC64	731	2.1601	0.0031	NA
pore gas. pockmark field	PC64	836	1.5193	0.0029	NA
pore gas. pockmark field	PC64	966	1.661	0.0032	NA
pore gas. pockmark field	PC64	1116	0.756	0.0021	NA
pore gas. pockmark field	PC64	1261	0.3532	0.0014	NA
pore gas. pockmark field	PC64	1411	0.9272	0.0024	NA
pore gas. pockmark field	PC64	1561	0.8352	0.0019	NA
pore gas. pockmark field	PC64	1711	0.6751	0.0021	NA
pore gas. pockmark field	PC64	1856	1.0664	0.0018	NA
pore gas. pockmark field	PC64	2006	1.5715	0.0025	NA
pore gas. pockmark field	PC64	2146	0.5744	0.0012	NA
pore gas. pockmark field	PC64	2288	1.204	0.0018	NA
pore gas. pockmark field	PC64	2411	0.8238	0.0017	NA
pore gas. pockmark field	PC64	2536	0.6354	0.0014	NA
pore gas. pockmark field	PC64	2676	0.6411	0.0011	NA
pore gas. pockmark field	PC64	2856	0.4467	0.0009	NA
pore gas. pockmark field	PC64	2906	0.7702	0.0014	NA
pore gas. pockmark field	PC65	150	0.1014	0.0002	NA
pore gas. pockmark field	PC65	300	0.1401	0.0002	NA
pore gas. pockmark field	PC65	450	0.2331	0.0003	NA
pore gas. pockmark field	PC65	600	0.2312	0.0007	NA
pore gas. pockmark field	PC65	750	4.4456	0.0035	NA
pore gas. pockmark field	PC65	900	3.7375	0.0034	NA
pore gas. pockmark field	PC65	1050	3.111	0.003	NA
pore gas. pockmark field	PC65	1200	2.6575	0.003	NA
pore gas. pockmark field	PC65	1350	1.7909	0.0022	NA
pore gas. pockmark field	PC65	1500	2.4999	0.0026	NA
pore gas. pockmark field	PC65	1650	0.9563	0.001	NA
pore gas. pockmark field	PC65	1785	0.6948	0.0009	NA
pore gas. pockmark field	PC65	1910	0.8228	0.0011	NA
pore gas. pockmark field	PC65	2053	0.6583	0.0008	NA
pore gas. pockmark field	PC65	2183	0.6108	0.0007	NA
pore gas. pockmark field	PC65	2303	0.8764	0.0008	NA
pore gas. pockmark field	PC65	2438	0.383	0.0006	NA
pore gas. pockmark field	PC65	2583	0.2298	0.0005	NA
pore gas. pockmark field	PC72	150	0.0059	0.0001	NA
pore gas. pockmark field	PC72	300	0.0079	0.0001	NA
pore gas. pockmark field	PC72	450	0.0074	0.0001	NA
pore gas. pockmark field	PC72	600	0.0193	0.0001	NA
pore gas. pockmark field	PC72	750	0.0098	0.0001	NA
pore gas. pockmark field	PC72	900	0.0076	0.0001	NA
pore gas. pockmark field	PC72	1050	0.0082	0.0001	NA
pore gas. pockmark field	PC72	1200	0.0076	0.0001	NA
pore gas. pockmark field	PC72	1350	0.0109	0.0001	NA
pore gas. pockmark field	PC72	1500	0.9077	0.0003	NA
pore gas. pockmark field	PC72	1650	1.337	0.0003	NA
pore gas. pockmark field	PC72	1800	1.7108	0.0003	NA
pore gas. pockmark field	PC72	1936	1.9399	0.0003	NA
pore gas. pockmark field	PC77	150	0.094	0.0022	NA
pore gas. pockmark field	PC77	300	0.1191	0.0002	NA
pore gas. pockmark field	PC77	450	0.047	0.0044	NA
pore gas. pockmark field	PC77	600	0.1196	0.0007	NA
pore gas. pockmark field	PC77	750	1.6962	0.0004	NA
pore gas. pockmark field	PC77	900	1.4576	0.0045	NA
pore gas. pockmark field	PC77	1050	0.6606	0.0003	NA
pore gas. pockmark field	PC77	1200	0.7019	0.0044	NA
pore gas. pockmark field	PC77	1350	0.5727	0.0044	NA
pore gas. pockmark field	PC77	1500	0.4704	0.0002	NA
pore gas. pockmark field	PC77	1650	0.4031	0.0002	NA
pore gas. pockmark field	PC77	1800	0.6343	0.0044	NA
pore gas. pockmark field	PC77	1900	0.7554	0.0044	NA
pore gas. pockmark field	PC77	1960	0.3761	0.0002	NA
pore gas. pockmark field	PC78	150	0.094	0.0001	NA
pore gas. pockmark field	PC78	300	4.0068	0.0003	NA
pore gas. pockmark field	PC78	450	4.4638	0.0003	NA
pore gas. pockmark field	PC78	593	3.0382	0.0002	NA
pore gas. pockmark field	PC78	750	2.1768	0.0006	NA
pore gas. pockmark field	PC78	900	1.3961	0.0005	NA
pore gas. pockmark field	PC78	1025	1.809	0.0002	NA
pore gas. pockmark field	PC78	1150	1.4859	0.0002	NA
pore gas. pockmark field	PC78	1300	1.0068	0.0002	NA
pore gas. pockmark field	PC78	1450	1.749	0.0002	NA
pore gas. pockmark field	PC78	1600	1.3162	0.0005	NA
pore gas. pockmark field	PC78	1750	1.0772	0.0002	NA
pore gas. pockmark field	PC78	1900	1.0461	0.0004	NA
pore gas. pockmark field	PC78	2050	0.9839	0.0004	NA
pore gas. pockmark field	PC78	2200	1.4149	0.0005	NA
pore gas. pockmark field	PC78	2350	1.2265	0.0005	NA
pore gas. pockmark field	PC78	2500	1.1076	0.0003	NA
pore gas. pockmark field	PC78	2650	1.0182	0.0004	NA
pore gas. pockmark field	PC78	2800	1.9967	0.0005	NA
pore gas. pockmark field	PC95	220	6.7567	0.012	0.2655
pore gas. pockmark field	PC95	328	4.2952	0.0083	0.1693
pore gas. pockmark field	PC95	468	3.4378	0.0076	0.1988
pore gas. pockmark field	PC95	618	4.9212	0.0056	0.2251
pore gas. pockmark field	PC95	768	4.6384	0.0034	0.4894
pore gas. pockmark field	PC95	918	2.1032	0.0016	0.1789
pore gas. pockmark field	PC95	1054	3.0045	0.002	0.2517
pore gas. pockmark field	PC95	1194	1.8159	0.0017	0.1015
pore gas. pockmark field	PC95	1320	1.9912	0.0016	0.0215
pore gas. pockmark field	PC95	1450	1.8363	0.0015	0.0239
pore gas. pockmark field	PC95	1592	2.2398	0.0018	0.1367
pore gas. pockmark field	PC95	1725	0.7415	0.001	0.0514
pore gas. pockmark field	PC97	385	3.2035	0.0043	0.3162
pore gas. pockmark field	PC97	425	5.1592	0.0036	0.0412
pore gas. pockmark field	PC97	535	6.1459	0.0533	0.0149
pore gas. pockmark field	PC97	579	3.3888	0.0049	0.0792
pore gas. pockmark field	PC97	627	0.6876	0.0013	0.0663
pore gas. pockmark field	PC97	685	7.9966	0.0145	0.0801
pore gas. pockmark field	PC97	835	9.6272	0.0182	0.2129
pore gas. pockmark field	PC97	985	10.1444	0.0173	0.2315
pore gas	PC93	150	0.2718	bdl	0.0238
pore gas	PC93	300	0.215	bdl	0.2634
pore gas	PC93	450	0.0197	bdl	0.0795
pore gas	PC93	600	3.9787	bdl	0.208
pore gas	PC93	750	7.194	0.0003	0.4284
pore gas	PC93	900	9.3747	0.0002	0.1982
pore gas	PC93	1050	9.5588	0.0003	0.1874
pore gas	PC93	1115	1.0109	bdl	NA
pore gas	PC93	1200	9.4215	0.0004	0.2526
pore gas	PC93	1350	11.5079	0.0007	0.3776
pore gas	PC93	1500	8.8858	0.0004	0.3288
pore gas	PC93	1650	7.6564	0.0003	0.2635
pore gas	PC93	1800	5.0026	0.0001	0.2607
pore gas	PC93	1850	1.4975	bdl	0.0254
pore gas	PC93	1897	0.9325	bdl	0.0545
pore gas	PC93	1950	3.9008	bdl	0.2671
pore gas	PC93	2080	3.4696	bdl	0.3959
pore gas	PC93	2326	2.8602	bdl	0.1784
pore gas	PC93	2426	2.1101	bdl	0.0658
pore gas	PC93	2560	2.201	0.0001	0.1239
pore gas	PC93	2710	2.091	bdl	0.1501
pore gas	PC93	2860	1.5838	bdl	0.092
pore gas	PC93	2998	0.5493	bdl	0.0501
pore gas	PC93	3116	0.7818	bdl	0.0824
pore gas	PC93	3126	1.0897	0.0001	0.0691
