# Supplementary material for: Gas hydrate dissociation linked to contemporary ocean warming in the southern hemisphere
Source: Nat Commun. 2020 Jul 29;11:3788. doi: 10.1038/s41467-020-17289-z (PMC7391661; doi:10.1038/s41467-020-17289-z)
Supplement: Supplementary file 6 — Supplementary Data 4 [file 41467_2020_17289_MOESM6_ESM.xlsx]

## Sheet: Sheet1
Sample type	location	Depth below seafloor (cm)	d13C	14C (pmC)
vent bubble	ROV8	-	-64.2	<0.4
vent bubble	ROV8	-	-70.0	<0.4
vent bubble	ROV8	-	-64.9	<0.4
vent bubble	ROV8	-	-66.54	NA
vent bubble	ROV9	-	-66.2	<0.4
vent bubble	ROV9	-	-67.29	NA
gas hydrate	PC95	200	-66.15	NA
gas hydrate	PC97	48	-65.92	NA
gas hydrate	PC97	177	-66.63	NA
gas hydrate	PC97	215	-66.38	NA
gas hydrate	PC97	240	-66.61	NA
gas hydrate	PC97	275	-66.54	NA
gas hydrate	PC97	800	-70.0	<0.4
pore gas, pockmark field	PC95	210	-65.2	<0.4
pore gas, pockmark field	PC95	220	-64.80	NA
pore gas, pockmark field	PC95	328	-64.13	NA
pore gas, pockmark field	PC95	468	-64.76	NA
pore gas, pockmark field	PC95	618	-65.17	NA
pore gas, pockmark field	PC95	768	-64.37	NA
pore gas, pockmark field	PC95	918	-65.68	NA
pore gas, pockmark field	PC95	1054	-65.18	NA
pore gas, pockmark field	PC95	1194	-67.12	NA
pore gas, pockmark field	PC95	1320	-66.45	NA
pore gas, pockmark field	PC95	1450	-54.70	NA
pore gas, pockmark field	PC95	1592	-66.59	NA
pore gas, pockmark field	PC95	1700	-60.22	NA
pore gas, pockmark field	PC95	1725	-57.88	NA
pore gas, pockmark field	PC97	960	-61.6	<0.4
pore gas	PC93	1350	-80.6	5
pore gas	PC93	2860	-65.3	3.6
